# Supplementary material for: Evaluation of an Infertile, All-Male ZZ Line Exhibiting Female-like Growth in Chinese Tongue Sole (Cynoglossus semilaevis): Growth Performance, Flesh Quality, and Muscle Metabolome
Source: Biology (Basel). 2026 Jan 1;15(1):93. doi: 10.3390/biology15010093 (PMC12785089; doi:10.3390/biology15010093)
Supplement: Supplementary file 1 [file biology-15-00093-s001.zip › supplementary tables.xlsx]

## Sheet: Supplementary Table S1
Supplementary Table S1. The alignment of predicted off-target site with the data of whole-genome resequenceing.
Sample name	Query_id	Subject_id	Identity	Align_length	Mismatch	Gap	Query_start	Query_end	Subject_start	Subject_end	E_value	Score
dmrt1−/− ZZ males No.1	Chr21:11740222-11740322	target sequence	100	17	0	0	50	66	1	17	6e-08	34.2
	Chr21:11740225-11740325	target sequence	100	17	0	0	47	63	1	17	6e-08	34.2
dmrt1−/− ZZ males No.2	Chr21:11740222-11740322	target sequence	100	17	0	0	50	66	1	17	6e-08	34.2
	Chr21:11740225-11740325	target sequence	100	17	0	0	47	63	1	17	6e-08	34.2
dmrt1−/− ZZ males No.3	Chr21:11740222-11740322	target sequence	100	17	0	0	50	66	1	17	6e-08	34.2
	Chr21:11740225-11740325	target sequence	100	17	0	0	47	63	1	17	6e-08	34.2
dmrt1−/− ZZ males No.4	Chr21:11740222-11740322	target sequence	100	17	0	0	50	66	1	17	6e-08	34.2
	Chr21:11740225-11740325	target sequence	100	17	0	0	47	63	1	17	6e-08	34.2

## Sheet: Supplementary Table S2-S4
Supplementary Table S2. The proximate composition of dmrt1−/− ZZ males, wild-type males and wild-type females.
Nutritional components	Components (%, wet weight)
	wild-type females	wild-type males	dmrt1−/− ZZ males
Moisture	78.50±0.79	77.37±0.76	78.50±0.26
Ash	1.20±0.10	1.33±0.12	1.40±0.10
Protein	19.53±0.76	19.33±0.57	18.90±0.30
Lipid	1.07±0.12b	1.53±0.12a	0.97±0.15b
Note: Values in each column with different superscripts are significantly different (P < 0.05).
Supplementary Table S3. Amino acids composition in muscles of dmrt1−/− ZZ males, wild-type males and wild-type females.
Amino acids	Components (%, dry weight)
	wild-type females	wild-type males	dmrt1−/− ZZ males
Asp	1.84±0.04b	1.95±0.09a	1.80±0.06b
Thr	0.85±0.02b	0.91±0.04a	0.83±0.03b
Ser	0.81±0.02	0.86±0.03	0.82±0.03
Glu	2.97±0.04	3.11±0.13	2.92±0.11
Gly	1.00±0.10	1.06±0.03	1.15±0.09
Ala	1.11±0.06	1.19±0.04	1.15±0.07
Val	0.86±0.03	0.92±0.06	0.84±0.03
Met	0.55±0.01b	0.59±0.03a	0.54±0.02b
Ile	0.78±0.02b	0.84±0.06a	0.77±0.02b
Leu	1.43±0.03b	1.55±0.08a	1.42±0.04b
Tyr	0.65±0.01b	0.68±0.03a	0.63±0.02b
Phe	0.74±0.02b	0.79±0.05a	0.73±0.02b
Lys	1.67±0.03	1.80±0.10	1.70±0.07
His	0.41±0.01b	0.46±0.02a	0.42±0.02b
Arg	1.14±0.04	1.24±0.07	1.20±0.08
Pro	0.68±0.07	0.70±0.01	0.69±0.06
total amino acid	17.50±0.44	18.67±0.85	17.63±0.74
essential amino acid	7.30±0.11	7.86±0.33	7.24±0.16
umami amino acid	6.92±0.16	7.31±0.20	7.02±0.26
Note: Values in each column with different superscripts are significantly different (P < 0.05).
Supplementary Table S4. Fatty acids composition in muscles of dmrt1−/− ZZ males, wild-type males and wild-type females.
Fatty acid	Components(%)
	wild-type females	wild-type males	dmrt1−/− ZZ males
C12:0	0.24±0.05a	0.11±0.02b	0.13±0.05b
C14:0	4.13±0.53b	4.49±0.23a	3.99±0.36b
C14:1-9c	0.09±0.01	0.08±0.00	0.06±0.01
C15:0	0.49±0.05	0.49±0.01	0.52±0.02
C16:0	21.23±0.75	21.23±0.25	21.30±0.35
C16:1-9c	5.30±0.89	6.26±0.49	5.23±0.65
C17:0	0.35±0.02	034±0.01	0.36±0.07
C18:0	5.57±0.98	4.56±0.67	5.04±0.72
C18:1t	1.76±0.39	1.52±0.05	1.38±0.12
C18:1-9c	20.07±1.27	20.50±1.25	19.27±1.25
C18:2t	0.51±0.09	0.45±0.02	0.37±0.06
C18:2-9c,12c	5.90±0.18	5.22±0.03	5.53±0.29
C20:0	0.15±0.01	0.16±0.01	0.15±0.02
C18:3(GLA)-6c,9c,12c	2.86±0.40	3.22±0.17	2.99±0.31
C18:3(ALA)-9c,12c,15c	0.27±0.05	0.25±0.02	0.25±0.03
C20:1-11c	1.94±0.32	2.19±0.18	1.96±0.26
C20:2-11c,14c	0.23±0.02	0.24±0.01	0.26±0.00
C22:0	0.13±0.04	0.12±0.02	0.13±0.01
C20:3-8c,11c,14c	0.14±0.03	0.14±0.03	0.16±0.05
C22:1-13c	0.77±0.04	0.71±0.01	0.56±0.07
C20:4-5c,8c,11c,14c	1.62±0.40	1.39±0.18	1.75±0.23
C20:5-5c,8c,11c,14c,17c EPA	7.89±0.08a	7.73±0.26b	8.24±0.43a
C24:1-15c	0.85±0.04	0.85±0.07	0.90±0.07
C22:6-4c,7c,10c,13c,16c,19c DHA	17.40±1.57	17.70±1.23	19.43±1.63
Omega3	10.77±0.47	10.97±0.12	11.23±0.61
Omega6	8.04±0.40a	7.16±0.24b	7.86±0.14a
Omega9	23.67±1.46	24.23±1.27	22.67±1.51
Saturated fatty acid	32.50±0.95	31.60±0.44	31.73±0.71
Monounsaturated fatty acid	29.03±2.15	30.60±1.75	27.97±2.15
Polyunsaturated fatty acid	36.20±1.48	35.80±1.54	38.53±1.68
Note: Values in each column with different superscripts are significantly different (P < 0.05).

## Sheet: Supplementary S5
Supplementary Table S5. The OPLS-DA fit criteria.
Type	A	N	R2X(cum)	R2Y(cum)	Q2(cum)	Title	ION
OPLS-DA	1	16	0.378	0.992	0.82	D_vs_F	pos
OPLS-DA	1	16	0.343	0.998	0.611	D_vs_F	neg
OPLS-DA	1	16	0.312	0.94	0.472	D_vs_M	pos
OPLS-DA	1	16	0.373	0.995	0.591	D_vs_M	neg
Note: D, dmrt1−/− ZZ males; F, wild-type females; M, wild-type males

## Sheet: Supplementary Table S6
Supplementary Table S6. Metabolists with significant difference in the positive ion mode between dmrt1−/− ZZ males and wild-type females.
ID	m/z	rt(s)	difference	Name	adduct	score	HMDB	KEGG	SuperClass	Class	SubClass	D-1	D-2	D-3	D-4	D-5	D-6	F-1	F-2	F-3	F-4	F-5	F-6	F-7	F-8	F-9	F-10	Average(D)	Average(F)	Fold change	p-value	VIP
M260T357	260.18523	356.9120000	up	Hexanoyl-l-carnitine	[M+H]+	0.99049481	HMDB0000756		Lipids and lipid-like molecules	Fatty Acyls	Fatty acid esters	5.09406e+07	1.51524e+08	1.73903e+08	1.17489e+08	2.40321e+08	4.88562e+07	5.16124e+07	2.73432e+07	1.25185e+07	8.63524e+07	3.64155e+07	3.68843e+07	4.14247e+07	1.65871e+07	2.36588e+07	3.21381e+07	1.30506e+08	3.64935e+07	3.57614	0.025842	4.65326
M116T431	116.10717	431.3180000	up	N-methyl-n-(tetrahydro-2-furanylmethyl)-4-piperidinamine	[M+H-C5H9N]+	0.788475593			Organoheterocyclic compounds	Piperidines	Aminopiperidines	2.35772e+07	6.11989e+07	2.58561e+07	5.02635e+07	3.04195e+07	4.80661e+07	1.67959e+07	1.93679e+07	2.41214e+07	1.03814e+07	1.45094e+07	7.98883e+06	2.7223e+07	2.3089e+07	1.10147e+07	7.56317e+06	3.98969e+07	1.62055e+07	2.46194	0.0110617	2.39536
M195T193	195.14907	192.9295000	up	Dodecanedioic acid	[M+H-2H2O]+	0.741445143110579	HMDB0000623	C02678	Lipids and lipid-like molecules	Fatty Acyls	Fatty acids and conjugates	1.1477e+07	1.29705e+07	1.20477e+07	8.88784e+06	2.22407e+06	1.70098e+07	9.22936e+06	2.80945e+06	2.05694e+06	6.83227e+06	9.90833e+06	2.80191e+06	2.91554e+06	2.72423e+06	2.6193e+06	8.39061e+06	1.07695e+07	5.02879e+06	2.14156	0.0362127	1.11485
M246T767_1	246.18090	766.9870000	up	Tramadol	[M+H-H2O]+	0.790073840718069	HMDB0014339	C07153	Benzenoids	Phenol ethers	Anisoles	4.22234e+08	4.05097e+08	3.55136e+08	4.30158e+08	4.18705e+08	4.24474e+08	2.31131e+08	1.69079e+08	2.3737e+08	2.85899e+08	2.00455e+08	2.56394e+08	3.63452e+08	2.7791e+08	2.67356e+08	2.41117e+08	4.09301e+08	2.53016e+08	1.61768	1.99682e-06	6.62197
M429T42	429.37218	42.0730500	down	(2.beta.,3.alpha.,5.alpha.,16.beta.,17.beta.)-2-(4-morpholinyl)-16-(1-pyrrolidinyl)androstane-3,17-diol	[M+H-H2O]+	0.76131927			Lipids and lipid-like molecules	Steroids and steroid derivatives	Androstane steroids	4.16745e+07	3.92616e+07	5.20379e+07	4.29446e+07	3.09391e+07	3.94502e+07	7.82595e+07	5.46746e+07	1.09181e+08	6.10807e+07	1.02413e+08	5.72531e+07	5.06547e+07	3.49143e+07	4.45228e+07	4.26303e+07	4.10513e+07	6.35584e+07	0.645883	0.0219212	1.5745
M853T267	852.55207	266.8920000	down	1,2-dioleoyl-sn-glycero-3-phosphatidylcholine	(M-2H+3Na)+	0.8982	HMDB0062690		Lipids and lipid-like molecules	Glycerophospholipids	Glycerophosphocholines	1.33254e+08	1.27307e+08	2.17689e+08	1.05699e+08	1.21132e+08	1.49223e+08	1.88757e+08	2.25604e+08	2.5971e+08	2.48119e+08	2.71095e+08	1.72164e+08	1.7834e+08	2.9296e+08	1.96621e+08	1.8623e+08	1.42384e+08	2.2196e+08	0.641484	0.00295739	3.68328
M179T419_2	179.00457	418.7505000	down	Dimethyl sulfoxide	[2M+Na]+	0.912902491805049	HMDB0002151	C11143				9.67393e+08	5.16641e+08	1.08878e+09	5.40746e+08	1.24352e+09	9.4416e+08	1.90342e+09	1.35924e+09	1.66589e+09	1.52018e+09	1.27969e+09	1.14269e+09	9.49796e+08	1.5011e+09	1.32993e+09	1.19399e+09	8.8354e+08	1.38459e+09	0.638123	0.00700165	9.50988
M160T433	160.09668	432.5710000	down	Betonicine	[M+H]+	0.998981603721327	HMDB0029412	C08269	Organic acids and derivatives	Carboxylic acids and derivatives	Amino acids, peptides, and analogues	1.20517e+08	7.14656e+07	1.00084e+08	7.68459e+07	9.24949e+07	1.34697e+08	2.37152e+08	1.88942e+08	2.30035e+08	1.63357e+08	1.25164e+08	8.16896e+07	6.64748e+07	1.92539e+08	1.56965e+08	1.26284e+08	9.93509e+07	1.5686e+08	0.633372	0.0160202	2.96221
M118T412_1	118.08638	411.6575000	down	Betaine	[M+H]+	0.998548631800576	HMDB0000043	C00719	Organic acids and derivatives	Carboxylic acids and derivatives	Amino acids, peptides, and analogues	2.60517e+09	2.26712e+09	3.05661e+09	1.88093e+09	3.59062e+09	1.96292e+09	2.36108e+09	3.60753e+09	3.67919e+09	2.6448e+09	2.53611e+09	3.5044e+09	5.59301e+09	6.29173e+09	7.48491e+09	3.77249e+09	2.56056e+09	4.14753e+09	0.617371	0.0225419	15.5185
M307T354	307.04333	354.3150000	down	Xanthosine	[M+Na]+	0.995289738333051	HMDB0000299	C01762	Nucleosides, nucleotides, and analogues	Purine nucleosides		4.53844e+07	1.24637e+07	6.12607e+07	1.65302e+07	6.12097e+07	5.35726e+07	5.79501e+07	4.57886e+07	7.05133e+07	1.07403e+08	6.83784e+07	7.79835e+07	7.2278e+07	6.35811e+07	6.1995e+07	5.18451e+07	4.17369e+07	6.77716e+07	0.615847	0.03529	2.11792
M156T412	156.04192	411.5740000	down	Triflumuron	[M+H-C8H4F3O2N]+	0.970242182736812		C18615	Benzenoids	Benzene and substituted derivatives	N-phenylureas	8.04368e+07	6.6998e+07	9.11384e+07	4.28388e+07	1.15353e+08	4.76967e+07	7.10296e+07	1.13939e+08	1.19959e+08	7.80088e+07	7.53648e+07	1.01943e+08	1.6498e+08	1.96993e+08	2.01856e+08	1.05893e+08	7.4077e+07	1.22997e+08	0.602268	0.0221406	2.86003
M163T441	163.11566	440.8860000	down	Anabasine	[M+H]+	0.971796358329177	HMDB0004350	C06180	Alkaloids and derivatives			2.80841e+07	2.8465e+07	4.12766e+07	2.35815e+07	2.13009e+07	4.4414e+07	5.98133e+07	8.71964e+07	7.84618e+07	6.38079e+07	5.26721e+07	4.0058e+07	2.26211e+07	5.95081e+07	5.76895e+07	1.53902e+06	3.1187e+07	5.23367e+07	0.595892	0.0342679	1.84932
M162T441	162.11229	440.9710000	down	Carnitine	[M+H]+	0.950837657593664		C00487	Organic nitrogen compounds	Organonitrogen compounds	Quaternary ammonium salts	4.00944e+08	4.04069e+08	5.72721e+08	3.42929e+08	3.1381e+08	5.98492e+08	8.22322e+08	1.18677e+09	1.07363e+09	8.77298e+08	7.03832e+08	5.50396e+08	2.87708e+08	8.03964e+08	8.07929e+08	4.8078e+08	4.38828e+08	7.59463e+08	0.577813	0.00588633	7.82379
M95T494	95.06079	493.6850000	down	4-aminopyridine	[M+H]+	0.976297444452257		C13728	Organoheterocyclic compounds	Pyridines and derivatives	Aminopyridines and derivatives	5.41327e+06	4.69369e+06	9.88448e+06	4.27775e+06	9.81088e+06	6.67101e+06	9.27793e+06	1.81019e+07	1.77794e+07	1.18621e+07	1.00527e+07	9.2672e+06	6.14484e+06	2.09878e+07	9.64465e+06	8.25505e+06	6.79185e+06	1.21374e+07	0.559582	0.0131483	1.00227
M116T448_2	116.07079	447.9065000	down	DL-proline	[M+H]+	0.999987763884488	HMDB0000162	C00148	Organic acids and derivatives	Carboxylic acids and derivatives	Amino acids, peptides, and analogues	6.72705e+08	4.14569e+08	3.78301e+08	2.67416e+08	6.31038e+08	4.06508e+08	6.17273e+08	3.2273e+08	6.75235e+08	1.30952e+09	8.02248e+08	1.07667e+09	7.38075e+08	1.16701e+09	8.48415e+08	7.39686e+08	4.61756e+08	8.29686e+08	0.556544	0.00527102	8.28979
M154T224	154.05316	223.6310000	down	4-nitroanisole	[M+H]+	0.972089980114449		C07555	Benzenoids	Benzene and substituted derivatives	Nitrobenzenes	5.76139e+08	5.80143e+08	6.72452e+08	6.09536e+08	9.90216e+08	8.02194e+08	1.54525e+09	1.45722e+09	1.94972e+09	1.39758e+09	9.79643e+08	8.74212e+08	4.58531e+08	2.47005e+09	8.84923e+08	6.73765e+08	7.05113e+08	1.26909e+09	0.555606	0.0195389	9.57608
M111T240	111.05557	240.0330000	down	D-erythro-imidazolylglycerol phosphate	[M+H-CH5O5P]+	0.979434065198907		C04666	Organic acids and derivatives	Organic phosphoric acids and derivatives	Phosphate esters	2.90588e+07	1.96727e+07	3.64272e+07	2.31428e+07	4.03663e+07	4.95821e+07	5.87362e+07	5.63181e+07	9.17072e+07	7.5122e+07	5.43966e+07	5.02899e+07	2.84064e+07	1.03609e+08	7.21877e+07	1.2838e+07	3.30416e+07	6.03612e+07	0.547399	0.0149319	2.30245
M138T425	138.05488	424.5145000	down	Trigonelline	[M+H]+	0.998129313426537	HMDB0000875	C01004	Alkaloids and derivatives			9.11129e+07	2.14405e+07	3.93294e+07	2.45588e+07	3.84495e+07	4.76553e+07	7.81902e+07	7.14508e+07	6.53588e+07	9.92102e+07	6.61502e+07	6.48602e+07	4.03299e+07	9.38887e+07	1.20868e+08	1.08419e+08	4.37577e+07	8.08726e+07	0.54107	0.0155502	2.55168
M154T494	154.13374	493.6850000	down	Gabapentin related compound a	[M+H]+	0.967334563						3.04863e+07	2.83299e+07	6.08979e+07	2.64004e+07	4.92827e+07	4.23313e+07	5.45578e+07	1.16803e+08	1.12022e+08	7.98841e+07	6.53581e+07	5.84164e+07	3.70064e+07	1.37125e+08	5.76202e+07	5.0455e+07	3.96214e+07	7.69247e+07	0.515067	0.00828107	2.66817
M192T225	192.00892	224.7180000	down	N-(phosphonomethyl)glycine	[M+Na]+	0.995657041023667		C01705	Organic acids and derivatives	Carboxylic acids and derivatives	Amino acids, peptides, and analogues	2.23853e+07	2.02783e+07	1.59168e+07	1.88187e+07	2.14468e+07	2.65575e+07	5.63096e+07	5.62829e+07	5.47542e+07	4.12259e+07	3.83982e+07	2.89373e+07	1.68571e+07	7.94219e+07	3.38358e+07	1.37941e+07	2.09006e+07	4.19817e+07	0.49785	0.00916666	1.86531
M228T691	228.17037	691.0990000	down	N-octanoyl-l-homoserine lactone	[M+H]+	0.783821306318341		C21199	Organic acids and derivatives	Carboxylic acids and derivatives	Amino acids, peptides, and analogues	3.61424e+07	6.31688e+06	2.36992e+07	8.68796e+06	4.07003e+07	1.82556e+07	3.40712e+07	3.23297e+07	4.40318e+07	6.74468e+07	3.38762e+07	3.61174e+07	4.41534e+07	6.35144e+07	6.28005e+07	3.12765e+07	2.23004e+07	4.49618e+07	0.495985	0.010276	2.23328
M200T441	200.06821	441.0220000	down	Dictamine	[M+H]+	0.889682655935667		C10660	Organoheterocyclic compounds	Quinolines and derivatives	Furanoquinolines	1.59802e+07	2.02e+07	2.42452e+07	1.49982e+07	1.21108e+07	2.20002e+07	4.96353e+07	6.4392e+07	6.60308e+07	3.95365e+07	4.38814e+07	1.43512e+07	7.4475e+06	3.31356e+07	4.78969e+07	1.3061e+07	1.82558e+07	3.79368e+07	0.481215	0.0158407	1.80321
M140T412	140.06800	411.5655000	down	5-aminovaleric acid	[M+Na]+	0.78861626782158	HMDB0003355	C00431	Organic acids and derivatives	Carboxylic acids and derivatives	Amino acids, peptides, and analogues	1.05468e+08	7.09355e+07	1.46733e+08	4.78433e+07	1.77458e+08	5.95982e+07	9.6783e+07	1.90842e+08	1.94068e+08	1.14341e+08	1.0426e+08	1.72964e+08	2.9583e+08	3.57175e+08	4.03457e+08	1.89613e+08	1.01339e+08	2.11933e+08	0.478166	0.0149445	4.38725
M265T542	265.11132	541.5840000	down	Thiamine	[M]+	0.996486975	HMDB0000235	C00378	Organoheterocyclic compounds	Diazines	Pyrimidines and pyrimidine derivatives	1.15265e+07	9.15977e+06	8.93601e+06	5.24583e+06	2.20471e+07	7.47146e+06	1.14202e+07	1.74648e+07	1.60509e+07	3.23809e+07	7.72515e+06	2.95326e+07	1.4857e+07	4.23515e+07	4.39631e+07	1.15649e+07	1.07311e+07	2.27311e+07	0.47209	0.0273921	1.5249
M122T541	122.07142	541.3620000	down	Thiamine monophosphate	[M+H-C6H10SO4NP]+	0.981689413	HMDB0002666	C01081	Organoheterocyclic compounds	Diazines	Pyrimidines and pyrimidine derivatives	8.71818e+06	8.28618e+06	7.50199e+06	4.63764e+06	1.58393e+07	6.43901e+06	9.5546e+06	1.51963e+07	1.42704e+07	2.61062e+07	6.31731e+06	2.12713e+07	1.35137e+07	3.44021e+07	3.65458e+07	9.43824e+06	8.57038e+06	1.86616e+07	0.459252	0.0179105	1.4028
M144T412_2	144.10181	411.5120000	down	Stachydrine	[M+H]+	0.991081184513477	HMDB0004827	C10172	Organic acids and derivatives	Carboxylic acids and derivatives	Amino acids, peptides, and analogues	1.21447e+08	2.45322e+07	8.3653e+07	1.98103e+07	8.90595e+07	1.05609e+08	2.2841e+08	1.76281e+08	3.65457e+08	3.04614e+08	1.15841e+08	1.04365e+08	3.41923e+07	1.39462e+08	9.16373e+07	9.20864e+07	7.40186e+07	1.65235e+08	0.44796	0.0296548	3.64321
M133T677	133.09718	677.1455000	down	Ornithine	[M+H]+	0.919134646943905	HMDB0000214	C00077	Organic acids and derivatives	Carboxylic acids and derivatives	Amino acids, peptides, and analogues	3.97776e+06	9.05655e+06	2.7418e+06	8.29968e+06	5.1241e+06	4.86511e+06	3.90601e+06	1.24047e+07	9.12205e+06	3.60268e+07	1.67284e+07	1.01291e+07	6.42461e+06	1.7797e+07	9.13591e+06	1.1852e+07	5.6775e+06	1.33527e+07	0.425196	0.0274891	1.05295
M142T398_1	142.08616	397.7860000	down	Ethosuximide	[M+H]+	0.79252721518799	HMDB0014731	C07505	Organoheterocyclic compounds	Pyrrolidines	Pyrrolidones	5.74393e+06	1.92842e+06	7.60744e+06	1.80426e+06	7.50595e+06	3.44994e+06	1.60034e+07	8.55316e+06	1.5843e+07	1.1477e+07	7.95823e+06	6.35278e+06	6.24882e+06	1.33534e+07	1.86424e+07	7.62389e+06	4.67332e+06	1.12056e+07	0.417052	0.00262287	1.12814
M189T731	189.15957	731.2635000	down	N6,N6,N6-Trimethyl-L-lysine	[M+H]+	0.973677173843334	HMDB0001325	C03793	Organic acids and derivatives	Carboxylic acids and derivatives	Amino acids, peptides, and analogues	4.95721e+08	2.42689e+08	1.52921e+08	8.54156e+07	4.20239e+08	1.55139e+08	1.02976e+09	3.39546e+08	1.09751e+09	1.13394e+09	4.07272e+08	1.2272e+09	3.38467e+08	6.47143e+08	1.35343e+08	2.172e+08	2.58687e+08	6.57338e+08	0.393538	0.0199764	8.51633
M158T402	158.11743	402.0250000	down	Trans-4-(aminomethyl)cyclohexanecarboxylic acid	[M+H]+	0.997478969930622	HMDB0014447	C12535	Organic acids and derivatives	Carboxylic acids and derivatives	Amino acids, peptides, and analogues	9.25108e+07	3.13629e+07	1.50894e+08	2.7379e+07	2.59087e+08	1.37106e+08	3.31621e+08	3.07454e+08	5.14074e+08	4.2452e+08	1.85994e+08	2.22814e+08	4.67785e+07	6.09337e+08	2.8164e+08	1.42947e+08	1.1639e+08	3.06718e+08	0.379469	0.0110346	6.26227
M175T769	175.14396	768.8240000	down	DL-arginine	[M+H]+	0.973468355384208		C00792	Organic acids and derivatives	Carboxylic acids and derivatives	Amino acids, peptides, and analogues	4.07231e+07	2.46435e+07	9.02853e+06	1.0602e+07	3.10552e+07	1.65391e+07	5.37649e+07	7.3384e+07	1.001e+08	4.34594e+07	6.80194e+07	1.20038e+08	3.30251e+07	6.45382e+07	4.89292e+07	4.96178e+07	2.20986e+07	6.54876e+07	0.337447	0.000658599	3.00654
M175T715_1	175.11884	714.5795000	down	Arginine	[M+H]+	0.990700662777455	HMDB0000517	C00062	Organic acids and derivatives	Carboxylic acids and derivatives	Amino acids, peptides, and analogues	3.62767e+08	3.42095e+08	3.63738e+08	5.15507e+08	6.11103e+08	3.35055e+08	9.57507e+08	1.0237e+09	8.68033e+08	1.59394e+09	8.81076e+08	2.19807e+09	1.52051e+09	1.41043e+09	4.12138e+08	1.72971e+09	4.21711e+08	1.25951e+09	0.334821	0.000585427	13.1662
M94T410	94.06554	410.3755000	down	Aniline	[M+H]+	0.998519980489901	HMDB0003012	C00292	Benzenoids	Benzene and substituted derivatives	Aniline and substituted anilines	1.83943e+07	1.12587e+07	1.50482e+07	1.29572e+07	2.20294e+07	1.66102e+07	4.18666e+07	5.22763e+07	5.88182e+07	4.27965e+07	3.21333e+07	2.61145e+07	6.29099e+07	6.40977e+07	6.84712e+07	2.9883e+07	1.60497e+07	4.79367e+07	0.334809	7.43311e-05	2.66245
M184T441	184.09422	441.0475000	down	Epinephrine	[M+H]+	0.766972559822735	HMDB0000068	C00788	Benzenoids	Phenols	Benzenediols	3.44298e+07	4.07082e+07	2.9315e+07	3.13222e+07	2.13042e+07	3.11771e+07	1.54442e+08	1.16793e+08	1.6947e+08	1.50837e+08	9.75503e+07	3.6809e+07	4.39505e+06	4.39884e+07	1.5167e+08	1.79647e+07	3.13761e+07	9.43919e+07	0.332402	0.0117692	3.19063
M99T556	99.09209	556.2925000	down	Cyclizine	[M+H-C13H12]+	0.990889352	HMDB0015307	C06930	Benzenoids	Benzene and substituted derivatives	Diphenylmethanes	1.92814e+06	2.22592e+06	1.3961e+06	1.15383e+06	6.24768e+06	3.09334e+06	6.15506e+06	4.70424e+06	4.35132e+06	1.30947e+07	6.18053e+06	1.26035e+07	8.86346e+06	1.01122e+07	3.93849e+06	1.31053e+07	2.67417e+06	8.31088e+06	0.321767	0.00132636	1.05103
M200T325	200.16426	324.7380000	down	Diethylcarbamazine	[M+H]+	0.917125737398159	HMDB0014849	C07968	Organoheterocyclic compounds	Diazinanes	Piperazines	2.73471e+06	173084	8.723e+06	1.71307e+06	1.59451e+07	3.02879e+06	1.01358e+07	1.60033e+07	1.36095e+07	2.81443e+07	5.89533e+06	9.21049e+06	2.1511e+07	3.91354e+07	2.18841e+07	6.64451e+06	5.38629e+06	1.72174e+07	0.312841	0.0125206	1.56506
M129T716	129.10230	715.8215000	down	4-piperidinecarboxamide	[M+H]+	0.776174679412649	HMDB0000661	C00489	Organoheterocyclic compounds	Piperidines	Piperidinecarboxylic acids and derivatives	5.08564e+06	3.10337e+06	2.66654e+06	2.54117e+06	2.78777e+06	7.13388e+06	5.74626e+06	4.2958e+06	5.07241e+06	2.99313e+07	8.27192e+06	2.46212e+07	1.16371e+07	2.6266e+07	3.14964e+06	8.19182e+06	3.88639e+06	1.27183e+07	0.305574	0.0235098	1.15404
M307T224	307.09867	223.5305000	down	(4-aminobutyl)phosphonic acid	[2M+H]+	0.997229308927232			Organic acids and derivatives	Organic phosphonic acids and derivatives	Organic phosphonic acids	2.51179e+07	2.70143e+07	3.50167e+07	2.80863e+07	6.38347e+07	4.97337e+07	1.6151e+08	1.46993e+08	2.21159e+08	1.33006e+08	5.956e+07	5.78296e+07	1.48819e+07	3.896e+08	5.88435e+07	3.10002e+07	3.81339e+07	1.27438e+08	0.299234	0.0348363	3.79229
M170T433	170.07857	432.7610000	down	Pyridoxine	[M+H]+	0.815549796105367	HMDB0000239	C00314	Organoheterocyclic compounds	Pyridines and derivatives	Pyridoxines	6.28873e+06	3.4339e+06	5.70775e+06	8.32939e+06	2.71864e+06	6.30434e+06	7.74947e+06	2.41477e+07	3.40099e+07	3.42521e+07	1.76072e+07	1.72166e+07	1.54717e+06	3.46586e+06	5.11928e+07	1.59336e+07	5.46379e+06	2.07123e+07	0.263795	0.0128361	1.70762
M128T720	128.07067	719.9415000	down	2,6-diaminopimelic acid	[M+H-CH5O2N]+	0.99531984844325			Organic acids and derivatives	Carboxylic acids and derivatives	Amino acids, peptides, and analogues	6.97899e+06	1.20401e+07	9.10107e+06	9.54882e+06	1.58487e+07	1.67857e+07	3.02905e+07	2.2815e+07	1.21424e+07	9.90881e+07	4.33764e+07	7.17192e+07	2.05368e+07	8.17232e+07	2.77044e+07	5.01375e+07	1.17172e+07	4.59533e+07	0.254981	0.00484149	2.46329
M99T617	99.09209	617.2630000	down	2-hexenal	[M+H]+	0.822308892		C08497	Organic oxygen compounds	Organooxygen compounds	Carbonyl compounds	6.67997e+06	6.69867e+06	3.98755e+06	3.77808e+06	2.93434e+06	9.3269e+06	6.48165e+06	1.44076e+07	2.46924e+07	2.08909e+07	1.86906e+07	5.42615e+07	1.05104e+07	4.89803e+07	1.15662e+07	1.88575e+07	5.56759e+06	2.29339e+07	0.242766	0.00769709	1.74926
M218T678	218.14967	678.3390000	down	5-fluoro-2-indolyl deschlorohalopemide	[M+H-C11H9FN2O]+	0.817182010847611			Organoheterocyclic compounds	Indoles and derivatives	Indolecarboxylic acids and derivatives	5.75729e+06	1.60215e+06	2.07631e+06	2.10784e+06	6.59035e+06	3.79918e+06	6.33948e+06	7.83081e+06	1.33418e+07	3.95091e+07	2.022e+07	2.42775e+07	1.73932e+07	8.72581e+06	7.842e+06	1.14999e+07	3.65552e+06	1.5698e+07	0.232866	0.00477307	1.46703
M138T360	138.05488	360.0055000	down	N-acetyl-d-glucosamine	[M+H-CH8O4]+	0.965417865895996	HMDB0000215	C00140	Organic oxygen compounds	Organooxygen compounds	Carbohydrates and carbohydrate conjugates	2.95126e+07	3.24999e+06	2.07856e+07	1.67251e+07	4.6436e+07	1.70941e+07	2.22382e+08	8.52665e+07	6.09749e+07	3.50342e+08	3.15791e+07	6.51857e+07	3.58747e+07	7.74813e+07	3.43593e+07	2.47689e+07	2.23006e+07	9.88214e+07	0.225665	0.0483863	3.11479
M161T749	161.12834	749.0005000	down	N6-methyl-l-lysine	[M+H]+	0.99803139872805	HMDB0002038	C02728	Organic acids and derivatives	Carboxylic acids and derivatives	Amino acids, peptides, and analogues	1.00222e+07	8.80906e+06	6.50008e+06	1.24683e+07	8.65417e+06	1.88874e+07	1.89674e+07	2.70206e+07	1.51172e+07	6.11668e+07	7.62165e+07	1.37171e+08	2.6219e+07	6.18629e+07	2.89015e+07	4.15704e+07	1.08902e+07	4.94213e+07	0.220354	0.0093751	2.5548
M202T711	202.15475	710.5020000	down	Lobelanidine	[M+H-C8H10O2]+	0.767861414585692		C10156	Organic nitrogen compounds	Organonitrogen compounds	Amines	4.39043e+06	508006	1.3468e+06	1.56629e+06	6.92779e+06	4.72719e+06	6.02948e+06	7.56838e+06	1.45307e+07	4.09e+07	1.53791e+07	2.83971e+07	1.60501e+07	1.3215e+07	6.26039e+06	9.10894e+06	3.24442e+06	1.57439e+07	0.206074	0.00595095	1.50465
M147T716	147.11272	715.8985000	down	Lysine	[M+H]+	0.995955495394269	HMDB0000182	C00047	Organic acids and derivatives	Carboxylic acids and derivatives	Amino acids, peptides, and analogues	1.06062e+08	3.43902e+07	4.7215e+07	3.88492e+07	8.29221e+07	1.19312e+08	9.36692e+07	8.41235e+07	1.34235e+08	1.01063e+09	1.43648e+08	7.38082e+08	2.4348e+08	7.80174e+08	1.00958e+08	2.31999e+08	7.14583e+07	3.561e+08	0.200669	0.0294003	6.56566
M130T716	130.08630	715.8030000	down	L-pipecolic acid	[M+H]+	0.999733193125051	HMDB0000716	C00408	Organic acids and derivatives	Carboxylic acids and derivatives	Amino acids, peptides, and analogues	4.68451e+07	2.66746e+07	2.29162e+07	3.24445e+07	3.18362e+07	9.14747e+07	4.28104e+07	1.15331e+08	6.11639e+07	6.22139e+08	8.71163e+07	4.10139e+08	1.53382e+08	4.64911e+08	6.99518e+07	1.32547e+08	4.20319e+07	2.15949e+08	0.194638	0.0253663	5.1596
M252T711	252.13383	711.0285000	down	N.alpha.-Acetyl-L-lysine	(M+CH3CN+Na)+	0.9222						3.98103e+06	256160	2.4341e+06	2.75514e+06	1.05195e+07	2.82471e+06	1.14154e+07	2.08729e+07	1.53353e+07	5.64753e+07	1.64018e+07	1.35106e+07	1.2483e+07	1.98329e+07	2.10382e+07	1.34186e+07	3.79511e+06	2.00784e+07	0.189015	0.00368526	1.77038
M173T715	173.12845	714.8260000	down	Ethyl 4-amino-1-piperidinecarboxylate	[M+H]+	0.918210472			Organoheterocyclic compounds	Piperidines	Piperidinecarboxylic acids and derivatives	4.19695e+06	975686	1.06712e+06	1.56777e+06	2.2743e+06	2.71013e+06	2.73329e+06	4.75424e+06	5.52505e+06	3.30942e+07	4.80428e+06	2.1646e+07	8.01567e+06	2.33841e+07	4.00255e+06	6.13007e+06	2.13199e+06	1.14089e+07	0.18687	0.0220482	1.21161
M203T661	203.15012	661.2010000	down	Ng,ng-dimethyl-l-arginine	[M+H]+	0.852654436758434	HMDB0001539	C03626	Organic acids and derivatives	Carboxylic acids and derivatives	Amino acids, peptides, and analogues	4.41128e+07	7.5187e+07	2.29228e+07	3.7159e+07	6.69572e+07	5.19872e+07	1.15555e+08	1.05698e+08	1.28625e+08	6.3943e+08	1.70696e+08	5.37817e+08	2.54481e+08	4.98752e+08	6.95476e+07	2.37017e+08	4.9721e+07	2.75762e+08	0.180304	0.00705323	6.36133
M81T444	81.04531	443.7595000	down	1,5-hexadien-3-ol	[M+H-H2O]+	0.896997552			Organic oxygen compounds	Organooxygen compounds	Alcohols and polyols	2.21878e+06	1.69085e+06	2.27337e+06	1.38471e+06	1.63703e+06	2.75124e+06	4.8262e+06	9.93363e+06	4.93284e+06	5.38007e+06	3.72577e+06	1.77411e+07	1.64899e+07	2.97019e+07	3.94748e+07	1.9596e+07	1.99266e+06	1.51802e+07	0.131267	0.00698309	1.50893
M123T435	123.05538	435.3830000	down	Trimethoprim	[M+H-C9H12O3]+	0.901261601754436	HMDB0014583	C01965	Benzenoids	Phenol ethers	Anisoles	4.41226e+06	1.14943e+06	2.43828e+06	1.22038e+06	3.9126e+06	3.8534e+06	1.87497e+07	1.71273e+07	1.68988e+07	3.8679e+07	1.33989e+07	2.73463e+07	1.06165e+07	2.96582e+07	4.03415e+07	2.09364e+07	2.83106e+06	2.33753e+07	0.121114	0.000117571	2.21304
M244T700	244.16521	699.8380000	down	N-3-hydroxyoctanoyl-l-homoserine lactone	[M+H]+	0.857874548825126		C21200	Organic acids and derivatives	Carboxylic acids and derivatives	Amino acids, peptides, and analogues	951279	332592	842208	387346	3.25085e+06	969451	7.50162e+06	7.47377e+06	9.18494e+06	2.64051e+07	6.16771e+06	8.58973e+06	6.66604e+06	1.52585e+07	1.01697e+07	5.52299e+06	1.12229e+06	1.0294e+07	0.109023	0.00119152	1.39355
M188T697	188.13922	697.4390000	down	N6-(1-iminoethyl)-l-lysine	[M+H]+	0.98964767943634			Organic acids and derivatives	Carboxylic acids and derivatives	Amino acids, peptides, and analogues	688811	1.20471e+06	294543	508392	883624	1.3947e+06	1.61922e+06	2.80052e+06	1.38216e+06	2.06407e+07	4.60506e+06	9.22332e+06	8.68901e+06	1.87764e+07	2.72421e+06	6.74324e+06	829131	7.72038e+06	0.107395	0.0116654	1.05746
M127T445	127.05027	445.1800000	down	4-imidazoleacetic acid	[M+H]+	0.999867954890959	HMDB0002024	C02835	Organoheterocyclic compounds	Azoles	Imidazoles	4.64337e+06	1.10126e+06	4.68759e+06	1.33204e+06	2.90872e+06	3.76284e+06	1.10899e+07	168935	1.07967e+07	1.73376e+07	8.95621e+06	2.24873e+07	5.19851e+07	9.80294e+07	1.36937e+08	6.77548e+07	3.07264e+06	4.25543e+07	0.0722051	0.0228285	2.3771
M209T746	209.12821	746.0175000	down	Lys-Asn-Arg	[M+2H]2+	0.849703540722295			Organic acids and derivatives	Carboxylic acids and derivatives	Amino acids, peptides, and analogues	270549	346808	470626	628716	1.171e+06	1.2718e+06	2.75217e+06	4.40237e+06	3.8056e+06	2.09256e+07	4.83804e+06	1.34616e+07	8.65526e+06	2.98598e+07	7.48826e+06	9.0551e+06	693249	1.05244e+07	0.0658708	0.00597496	1.34954
M242T709	242.16069	708.6060000	down	Prometryne	[M+H]+	0.761896737866805		C18542	Organoheterocyclic compounds	Triazines	1,3,5-triazines	684079	84716.2	806559	1.28102e+06	2.32958e+06	3.15809e+06	7.58179e+06	1.38015e+07	8.20956e+06	7.78311e+07	1.36055e+07	3.03562e+07	8.29505e+06	4.5682e+07	1.43509e+07	1.60259e+07	1.39067e+06	2.3574e+07	0.058992	0.0122644	1.94218

## Sheet: Supplementary Table S7
Supplementary Table S7. Metabolists with significant difference in the negative ion mode between dmrt1−/− ZZ males and wild-type females.
ID	m/z	rt(s)	difference	Name	adduct	score	HMDB	KEGG	SuperClass	Class	SubClass	D-1	D-2	D-3	D-4	D-5	D-6	F-1	F-2	F-3	F-4	F-5	F-6	F-7	F-8	F-9	F-10	Average(D)	Average(F)	Fold change	p-value	VIP
M293T27_2	293.17892	27.077600	up	Cinchonine	[M-H]-	0.976435641894566	HMDB0030282	C06528				3.6875e+08	6.40016e+08	5.82406e+08	3.11676e+08	3.7602e+08	1.22794e+08	5.51508e+07	2.94556e+08	4.94885e+07	9.4732e+07	3.40743e+07	5.20361e+07	5.3248e+08	4.13169e+07	4.32335e+07	1.41548e+08	4.00277e+08	1.33862e+08	2.99023	0.0171817	10.6777
M265T27_2	265.14763	27.077600	up	Zinniol	[M-H]-	0.938215721964801		C10840	Benzenoids	Benzene and substituted derivatives	Benzyl alcohols	7.42465e+08	1.31467e+09	1.2237e+09	6.72958e+08	8.49474e+08	2.2906e+08	1.28836e+08	6.00512e+08	1.15407e+08	1.84652e+08	7.95258e+07	1.63748e+08	1.21526e+09	9.47545e+07	9.61139e+07	2.44667e+08	8.38722e+08	2.92347e+08	2.86892	0.0201967	15.0499
M321T27	321.20996	27.096900	up	8-gingerol	[M-H]-	0.835731841		C17495	Benzenoids	Phenols	Methoxyphenols	1.22379e+07	2.0953e+07	1.91273e+07	1.01775e+07	1.19996e+07	3.97714e+06	3.12211e+06	9.48283e+06	2.11677e+06	3.71591e+06	1.42794e+06	3.80651e+06	1.60954e+07	2.0237e+06	1.72068e+06	3.75535e+06	1.30787e+07	4.72672e+06	2.76698	0.0201448	1.88973
M279T29	279.12668	28.518100	up	Val-Tyr	[M-H]-	0.898754718400527			Organic acids and derivatives	Carboxylic acids and derivatives	Amino acids, peptides, and analogues	1.05686e+07	1.3267e+07	1.24125e+07	6.9806e+06	1.0053e+07	6.20451e+06	1.71796e+06	7.48728e+06	1.09751e+06	5.65883e+06	1.16584e+06	1.65276e+06	1.36351e+07	1.30939e+06	1.24964e+06	9.80921e+06	9.91437e+06	4.47835e+06	2.21384	0.0102673	1.47813
M213T318	213.01652	317.812500	up	2-deoxyribose 5-phosphate	[M-H]-	0.992797137	HMDB0001031	C00673	Organic oxygen compounds	Organooxygen compounds	Carbohydrates and carbohydrate conjugates	8.0172e+06	1.00445e+07	6.30923e+06	1.69614e+07	5.35804e+06	5.64146e+06	6.44058e+06	4.1224e+06	3.30142e+06	2.61059e+06	6.77894e+06	4.87737e+06	279548	1.81898e+06	6.50722e+06	3.12389e+06	8.72197e+06	3.98609e+06	2.1881	0.0459072	1.41956
M199T54	199.16961	54.297850	up	Dodecanoic acid	[M-H]-	0.998304929128953	HMDB0000638	C02679	Lipids and lipid-like molecules	Fatty Acyls	Fatty acids and conjugates	3.59227e+07	1.72648e+07	3.5629e+07	3.15281e+07	3.45601e+07	2.13445e+07	1.00508e+07	1.72356e+07	1.0326e+07	1.21673e+07	1.59402e+07	1.1187e+07	2.53544e+07	1.33725e+07	1.0748e+07	1.1929e+07	2.93749e+07	1.38311e+07	2.12383	0.00344317	2.89142
M167T294	167.01845	293.749500	up	Uric acid	[M-H]-	0.877761105904371	HMDB0000289	C00366	Organoheterocyclic compounds	Imidazopyrimidines	Purines and purine derivatives	8.09948e+06	1.14344e+07	5.66509e+06	8.58515e+06	1.04407e+07	7.96673e+06	6.13883e+06	4.00568e+06	527411	6.33954e+06	5.59342e+06	8.7303e+06	5.84803e+06	178631	4.81896e+06	4.33813e+06	8.69858e+06	4.65189e+06	1.8699	0.00433924	1.34305
M335T50_1	335.25902	49.688300	up	Agaric acid	[M-H-CH4O4]-	0.901565866			Organic acids and derivatives	Carboxylic acids and derivatives	Tricarboxylic acids and derivatives	9.64099e+06	7.10973e+06	4.98974e+06	6.6085e+06	7.29089e+06	9.94063e+06	4.67814e+06	3.34615e+06	5.79326e+06	2.75703e+06	3.4571e+06	5.53351e+06	5.5676e+06	5.77147e+06	2.51468e+06	3.2878e+06	7.59675e+06	4.27067e+06	1.77882	0.005259	1.33031
M741T277	740.52418	276.812000	up	1-palmitoyl-2-myristoyl-sn-glycero-3-phosphocholine	[M+Cl]-	0.978062965685761	HMDB0007965		Lipids and lipid-like molecules	Glycerophospholipids	Glycerophosphocholines	2.58453e+07	2.08297e+07	1.46828e+07	2.68931e+07	1.7907e+07	2.04513e+07	1.06355e+07	9.78956e+06	1.02464e+07	8.4229e+06	1.14344e+07	1.18394e+07	1.25931e+07	1.16994e+07	1.82e+07	1.64842e+07	2.11015e+07	1.21345e+07	1.73897	0.00327906	2.10282
M154T292_3	153.99702	291.723500	up	D-ribulose 1,5-bisphosphate	[M-2H]2-	0.879364141862411		C01182	Organic oxygen compounds	Organooxygen compounds	Carbohydrates and carbohydrate conjugates	2.60469e+07	3.2882e+07	2.42737e+07	2.64075e+07	2.83174e+07	3.11569e+07	1.74975e+07	1.40906e+07	1.38262e+07	1.68126e+07	2.03728e+07	1.9239e+07	1.79693e+07	1.30481e+07	2.0908e+07	1.6849e+07	2.81807e+07	1.70613e+07	1.65173	6.06934e-05	2.53675
M197T606	196.89409	605.667000	up	2,4,5-trichlorophenol	[M-H+2i]-	0.926044461814189		C07101	Benzenoids	Phenols	Halophenols	2.24563e+08	2.09615e+08	2.3819e+08	1.95443e+08	2.44039e+08	2.51128e+08	2.42349e+08	2.50485e+08	1.09157e+08	2.90177e+07	2.3429e+08	2.41834e+08	7.67225e+07	6.10617e+07	9.95721e+07	4.86912e+07	2.27163e+08	1.39318e+08	1.63054	0.0148906	5.70392
M107T292	106.97947	292.301000	up	Ethephon	[M-H-HCl]-	0.863442821102678		C18399	Organic acids and derivatives	Organic phosphonic acids and derivatives	Organic phosphonic acids	1.73442e+07	1.83693e+07	1.42341e+07	1.63449e+07	1.79551e+07	1.7603e+07	1.04653e+07	8.08194e+06	7.81975e+06	1.14195e+07	1.2304e+07	1.18759e+07	1.08265e+07	7.57457e+06	1.29059e+07	1.33365e+07	1.69751e+07	1.0661e+07	1.59226	8.94431e-06	1.8389
M152T294	152.00123	293.663000	up	Dopamine	[M-H]-	0.885145618763186	HMDB0000073	C03758	Benzenoids	Phenols	Benzenediols	5.88301e+08	6.94882e+08	5.55447e+08	6.02828e+08	6.34035e+08	6.94689e+08	4.06168e+08	3.36312e+08	3.35609e+08	3.75649e+08	4.85799e+08	4.41355e+08	4.25438e+08	2.90743e+08	4.62115e+08	4.0516e+08	6.28364e+08	3.96435e+08	1.58504	8.79306e-06	11.5713
M75T293	75.00728	292.910000	down	Glycolate	[M-H]-	0.995747707	HMDB0000115	C00160	Organic acids and derivatives	Hydroxy acids and derivatives	Alpha hydroxy acids and derivatives	3.52435e+06	2.68389e+06	5.50046e+06	3.63473e+06	6.13213e+06	4.7352e+06	9.40987e+06	7.5271e+06	9.51646e+06	8.76585e+06	7.02001e+06	9.14426e+06	6.57901e+06	4.10985e+06	5.63984e+06	4.06782e+06	4.36846e+06	7.17801e+06	0.60859	0.00515417	1.09538
M225T52	225.18544	51.524050	down	Myristoleic acid	[M-H]-	0.80700216	HMDB0002000	C08322	Lipids and lipid-like molecules	Fatty Acyls	Fatty acids and conjugates	4.82723e+06	3.21247e+06	2.51734e+06	3.09838e+06	5.13451e+06	5.51317e+06	1.46659e+07	4.97192e+06	7.34975e+06	1.33673e+07	5.25853e+06	7.70174e+06	8.49277e+06	3.7195e+06	5.09704e+06	3.7467e+06	4.05052e+06	7.43712e+06	0.544635	0.0246826	1.06816
M138T223	138.02191	222.878000	down	3-Aminopropanesulphonic Acid	(M-H)-	0.7631						5.60996e+07	6.70461e+07	6.5034e+07	6.56996e+07	7.26493e+07	5.48351e+07	9.67572e+07	1.43255e+08	1.77011e+08	1.3838e+08	8.37226e+07	8.10899e+07	3.57347e+07	2.53828e+08	9.25168e+07	6.52494e+07	6.35606e+07	1.16755e+08	0.544395	0.0266032	3.95108
M154T424	154.01690	424.301000	down	4-nitrocatechol	[M-H]-	0.895456978388296	HMDB0002916	C02235	Benzenoids	Phenols	Nitrophenols	7.26451e+07	7.78956e+07	5.31813e+07	6.41736e+07	6.40483e+07	4.9535e+07	1.52669e+08	7.14039e+07	1.13358e+08	1.57292e+08	1.56303e+08	1.63904e+08	8.99549e+07	8.83751e+07	1.14674e+08	6.18987e+07	6.35798e+07	1.16983e+08	0.543495	0.00163039	4.856
M88T399	88.03895	398.758000	down	L-Alanine	(M-H)-	0.9813	HMDB0000161	C00041	Organic acids and derivatives	Carboxylic acids and derivatives	Amino acids, peptides, and analogues	6.83367e+06	6.07389e+06	4.58182e+06	6.17077e+06	9.81206e+06	4.4055e+06	8.85037e+06	9.46283e+06	1.31474e+07	9.86541e+06	3.05383e+07	7.66646e+06	1.35503e+07	7.35829e+06	1.3868e+07	8.03568e+06	6.31295e+06	1.22343e+07	0.516005	0.0265826	1.36784
M227T50	227.20108	50.124550	down	Myristic acid	[M-H]-	0.999524854523217	HMDB0000806	C06424	Lipids and lipid-like molecules	Fatty Acyls	Fatty acids and conjugates	1.97143e+08	1.28675e+08	1.26395e+08	1.04808e+08	1.46695e+08	1.79125e+08	5.07712e+08	1.96258e+08	2.32078e+08	4.4801e+08	2.02971e+08	3.85053e+08	2.69678e+08	1.7935e+08	1.89166e+08	2.47198e+08	1.4714e+08	2.85747e+08	0.514931	0.00502211	7.44284
M315T73	315.23256	73.448000	down	Methyl hexadecanoate	[M+HCO2]-	0.985104005025603	HMDB0061859	C16995	Lipids and lipid-like molecules	Fatty Acyls	Fatty acid esters	4.20231e+06	4.55573e+06	866285	1.71244e+06	3.87066e+06	2.22632e+06	1.24566e+07	3.87421e+06	6.70372e+06	1.02809e+07	4.34387e+06	1.2348e+07	3.31174e+06	3.12456e+06	2.70062e+06	3.31164e+06	2.90562e+06	6.24559e+06	0.465228	0.0330665	1.11784
M237T628	236.90216	628.430500	down	5-iodouracil	[M-H]-	0.837838333			Organoheterocyclic compounds	Diazines	Pyrimidines and pyrimidine derivatives	8.11164e+06	1.90178e+07	1.15912e+07	7.52471e+06	6.98039e+06	8.52652e+06	3.79013e+07	3.18097e+07	1.20835e+07	3.43638e+07	1.40218e+07	5.57534e+06	3.67212e+07	7.23894e+06	6.28275e+06	3.81589e+07	1.02921e+07	2.24157e+07	0.459144	0.0305998	2.12151
M132T464_3	132.06548	464.386000	down	5-methylbenzotriazole	[M-H]-	0.726475794349506		C06473				4.12509e+06	1.13501e+06	2.6068e+06	1.52365e+06	3.98813e+06	2.77321e+06	6.53035e+06	2.66855e+06	8.16323e+06	8.62356e+06	3.55455e+06	4.09008e+06	3.13302e+06	1.21415e+07	5.23577e+06	5.97726e+06	2.69198e+06	6.01178e+06	0.447784	0.00809897	1.1548
M407T49	407.29473	49.488750	down	Cholic acid	[M-H]-	0.937681308424665	HMDB0000619	C00695	Lipids and lipid-like molecules	Steroids and steroid derivatives	Bile acids, alcohols and derivatives	2.86661e+06	2.92486e+06	2.32602e+06	885880	2.15415e+06	1.79374e+06	8.06857e+06	5.23398e+06	6.97651e+06	8.07452e+06	4.09554e+06	8.12931e+06	4.36456e+06	1.01714e+06	2.50167e+06	1.14565e+06	2.15854e+06	4.96075e+06	0.435125	0.0124107	1.01841
M71T295	71.01236	295.488500	down	Pyruvaldehyde	[M-H]-	0.989936019	HMDB0001167	C00546	Organic oxygen compounds	Organooxygen compounds	Carbonyl compounds	1.55458e+07	6.02553e+06	1.19758e+07	9.10761e+06	2.28492e+07	1.00208e+07	1.71848e+07	2.26216e+07	3.65956e+07	2.73525e+07	2.72561e+07	3.6077e+07	4.19385e+07	3.58594e+07	2.89662e+07	1.68613e+07	1.25875e+07	2.90713e+07	0.432986	0.000498703	2.81245
M111T198_1	111.01869	197.749500	down	Uracil	[M-H]-	0.99812559894339	HMDB0000300	C00106	Organoheterocyclic compounds	Diazines	Pyrimidines and pyrimidine derivatives	2.58938e+08	1.8754e+08	1.90131e+08	1.45957e+08	4.09508e+08	3.19257e+08	7.5987e+08	3.30512e+08	8.00175e+08	1.1851e+09	7.47737e+08	8.03913e+08	1.53947e+08	5.08273e+08	2.84746e+08	2.74527e+08	2.51888e+08	5.8488e+08	0.430667	0.0113249	11.2694
M173T697	173.10352	696.541000	down	L-Arginine	(M-H)-	0.8534	HMDB0000517	C00062	Organic acids and derivatives	Carboxylic acids and derivatives	Amino acids, peptides, and analogues	6.37286e+06	7.78441e+06	2.79673e+06	4.77317e+06	4.28566e+06	3.67535e+06	7.61141e+06	6.92669e+06	9.99426e+06	1.5771e+07	9.91755e+06	1.93551e+07	1.38104e+07	1.54443e+07	6.30612e+06	1.21217e+07	4.94803e+06	1.17258e+07	0.421977	0.00078141	1.77064
M88T438	88.03894	438.041000	down	D-alanine	[M-H]-	0.986024183254504	HMDB0001310	C01401	Organic acids and derivatives	Carboxylic acids and derivatives	Amino acids, peptides, and analogues	6.08068e+06	6.09229e+06	4.12975e+06	7.85335e+06	6.0617e+06	5.76562e+06	1.4325e+07	7.36619e+06	1.12983e+07	2.84694e+07	1.0553e+07	9.56724e+06	1.72459e+07	1.40781e+07	1.92024e+07	1.07871e+07	5.99723e+06	1.42893e+07	0.419702	0.00196671	1.8425
M275T49	275.20130	49.423200	down	Stearidonic acid	[M-H]-	0.996321270578821	HMDB0006547	C16300	Lipids and lipid-like molecules	Fatty Acyls	Lineolic acids and derivatives	2.68541e+07	2.29401e+07	1.19992e+07	1.17161e+07	2.83974e+07	2.79992e+07	9.1985e+07	3.19504e+07	6.20948e+07	8.02851e+07	3.15971e+07	1.23786e+08	4.70777e+07	2.08755e+07	3.10757e+07	2.29651e+07	2.1651e+07	5.43692e+07	0.398222	0.0156525	3.5232
M217T480	217.11866	479.795000	down	L-abrine	[M-H]-	0.990871941640189		C02983				3.18463e+07	4.01531e+06	2.36225e+07	1.32449e+07	5.5627e+07	2.05147e+07	4.01412e+07	3.90841e+07	6.00949e+07	5.50718e+07	4.03849e+07	3.62119e+07	9.47052e+07	9.57691e+07	1.05122e+08	7.8248e+07	2.48118e+07	6.44833e+07	0.384778	0.00326359	3.9518
M203T511	203.10297	510.785000	down	DL-tryptophan	[M-H]-	0.883850034040785	HMDB0030396	C00078	Organoheterocyclic compounds	Indoles and derivatives	Indolyl carboxylic acids and derivatives	1.40976e+07	1.45674e+06	2.64132e+06	1.95559e+06	1.54828e+07	7.81108e+06	8.10708e+06	1.29052e+07	1.94543e+07	3.61591e+07	3.98751e+07	2.03803e+06	2.95984e+07	6.78434e+06	1.69154e+07	1.8311e+07	7.24084e+06	1.90148e+07	0.380801	0.0269065	2.07747
M245T199	245.02870	198.944000	down	2-chloro-2'-hydroxy-4'-methylbenzophenone	[M-H]-	0.977818268			Benzenoids	Benzene and substituted derivatives	Benzophenones	2.6406e+06	1.84754e+06	1.96641e+06	1.44778e+06	5.95189e+06	4.81911e+06	1.23665e+07	3.86834e+06	1.26436e+07	2.68231e+07	1.41661e+07	1.23084e+07	452891	3.16194e+06	3.79092e+06	4.27927e+06	3.11222e+06	9.38611e+06	0.331577	0.035755	1.41386
M199T227	199.02168	226.675000	down	L-Gulonic gamma-lactone	(M+Na-2H)-	0.7047	HMDB0003466	C01040	Organoheterocyclic compounds	Lactones	Gamma butyrolactones	6.55114e+06	871732	7.15972e+06	2.56305e+06	5.58131e+06	5.87426e+06	1.28493e+07	1.60886e+07	1.37207e+07	1.76186e+07	1.20527e+07	1.27316e+07	2.42332e+07	1.12583e+07	1.60101e+07	8.62449e+06	4.76687e+06	1.45188e+07	0.328325	5.05893e-05	2.24216
M218T399_1	218.10275	398.861000	down	Pantothenic acid	[M-H]-	0.987770086540841	HMDB0000210	C00864	Organic acids and derivatives	Carboxylic acids and derivatives	Amino acids, peptides, and analogues	5.93561e+07	4.07734e+07	2.0485e+07	4.62475e+07	9.33313e+07	2.56855e+07	9.8334e+07	9.92759e+07	1.73378e+08	1.11214e+08	4.66855e+08	8.14724e+07	1.27988e+08	8.09006e+07	1.75518e+08	8.03903e+07	4.76465e+07	1.49533e+08	0.318636	0.0237094	5.62384
M111T287	111.00744	287.429500	down	2,5-furandicarboxylic acid	[M-H-CO2]-	0.879526319	HMDB0004812	C20450	Organoheterocyclic compounds	Furans	Furoic acid and derivatives	2.3266e+07	2.19921e+06	2.45552e+07	3.79776e+06	1.55296e+07	6.71722e+06	2.46295e+07	2.74574e+07	6.30586e+07	3.031e+07	6.48803e+07	3.81013e+07	7.21986e+07	3.43972e+07	5.6324e+07	6.41813e+06	1.26775e+07	4.17775e+07	0.303453	0.00245913	3.37336
M247T50	247.17004	49.907900	down	Nabilone	[M-H-C8H12O]-	0.931333203	HMDB0014629		Organoheterocyclic compounds	Naphthopyrans	Naphthopyranones	4.08128e+06	2.42887e+06	2.00576e+06	4.55416e+06	4.6447e+06	6.26383e+06	2.48925e+07	8.22357e+06	1.40493e+07	2.82419e+07	1.07046e+07	2.53684e+07	1.12065e+07	6.33742e+06	9.68249e+06	5.0858e+06	3.99643e+06	1.43792e+07	0.277931	0.0038832	2.09305
M296T279	296.00780	279.487000	down	Diclofenac	[M-H+2i]-	0.926462271	HMDB0014724	C01690	Benzenoids	Benzene and substituted derivatives	Halobenzenes	2.65669e+06	47957.2	974910	2.65394e+06	2.05752e+06	651771	3.40456e+06	4.21204e+06	8.74711e+06	3.62631e+06	5.85703e+06	6.68932e+06	1.02144e+07	6.23643e+06	5.6613e+06	591494	1.50713e+06	5.524e+06	0.272833	0.00131538	1.27407
M173T282	173.00821	282.158000	down	Dehydroascorbic acid	[M-H]-	0.957850606770566	HMDB0001264	C00425	Organoheterocyclic compounds	Lactones	Gamma butyrolactones	4.36729e+07	2.55128e+06	1.82622e+07	5.42052e+06	2.26596e+07	1.29785e+07	4.76247e+07	1.27031e+08	8.04501e+07	4.98129e+07	1.19722e+08	7.41007e+07	7.50031e+07	6.53081e+07	4.5051e+07	2.71613e+07	1.75908e+07	7.11265e+07	0.247317	0.000514624	4.88149
M143T288	142.99749	287.658500	down	Chlorohydroquinone	[M-H]-	0.801480232999449		C06601	Benzenoids	Phenols	1,4-dihydroxy-2-halobenzenoids	7.66378e+07	7.17692e+06	4.06753e+07	7.66103e+06	3.30735e+07	1.80944e+07	7.09339e+07	1.96373e+08	2.60878e+08	6.69311e+07	1.70101e+08	1.06801e+08	9.80772e+07	9.99328e+07	1.14701e+08	7.27152e+07	3.05532e+07	1.25744e+08	0.242978	0.00109459	6.59878
M337T484	337.07723	484.090500	down	5'-phosphoribosyl-5-amino-4-imidazolecarboxamide (aicar)	[M-H]-	0.975872283460726	HMDB0001517	C04677	Nucleosides, nucleotides, and analogues	Imidazole ribonucleosides and ribonucleotides	1-ribosyl-imidazolecarboxamides	1.50036e+07	2.67431e+06	8.93208e+06	1.01186e+07	1.5591e+07	1.69053e+07	9.28292e+07	5.63352e+07	1.05376e+08	1.96819e+08	7.3828e+07	1.16559e+08	3.497e+06	1.19458e+07	9.32714e+07	1.31823e+07	1.15375e+07	7.63644e+07	0.151085	0.00701042	5.12201
M189T202	188.95072	201.816000	down	2,4-dichlorobenzoic acid	[M-H]-	0.944817841852329		C06670	Benzenoids	Benzene and substituted derivatives	Benzoic acids and derivatives	1.26288e+06	264691	178703	319207	4.51501e+06	1.56581e+06	2.55005e+07	9.87407e+06	1.63037e+07	1.79703e+07	4.73525e+07	4.36004e+07	296776	352311	2.81019e+06	769608	1.35105e+06	1.6483e+07	0.0819661	0.0235245	2.16757
M129T256	129.01815	256.422000	down	Dehydro-l-(+)-ascorbic acid dimer	[M-H-C7H6O8]-	0.908850942			Organoheterocyclic compounds	Furofurans	Isosorbides	719352	470027	681141	350243	608322	519090	2.71312e+07	737725	5.79476e+07	774460	3.10198e+07	826404	3.97975e+07	2.08492e+07	2.96374e+07	8.17738e+06	558029	2.16899e+07	0.0257276	0.00693106	2.72656

## Sheet: Supplementary Table S8
Supplementary Table S8. Metabolists with significant difference in the positive ion mode between dmrt1−/− ZZ males and wild-type males.
ID	m/z	rt(s)	difference	Name	adduct	score	HMDB	KEGG	SuperClass	Class	SubClass	D-1	D-2	D-3	D-4	D-5	D-6	M-1	M-2	M-3	M-4	M-5	M-6	M-7	M-8	M-9	M-10	Average(D)	Average(M)	Fold change	p-value	VIP
M153T5	153.07701	4.5142800	up	Nudifloramide	[M+H]+	0.915352337304396	HMDB0004193	C05842	Organoheterocyclic compounds	Pyridines and derivatives	Pyridinecarboxylic acids and derivatives	9.04242e+07	8.82392e+07	5.34147e+07	6.16153e+07	4.36725e+07	4.2567e+07	6.9759e+06	4.32468e+07	6.77586e+06	3.2787e+07	1.38313e+07	5.67565e+07	3.11984e+07	6.82559e+06	1.93702e+07	4.66256e+07	6.33222e+07	2.64393e+07	2.395	0.0060373	3.04243
M116T431	116.10717	431.3180000	up	N-methyl-n-(tetrahydro-2-furanylmethyl)-4-piperidinamine	[M+H-C5H9N]+	0.788475593			Organoheterocyclic compounds	Piperidines	Aminopiperidines	2.35772e+07	6.11989e+07	2.58561e+07	5.02635e+07	3.04195e+07	4.80661e+07	1.05012e+07	2.03529e+07	9.70355e+06	2.74706e+07	3.07001e+07	2.57892e+07	1.86029e+07	1.17641e+07	1.06996e+07	1.46262e+07	3.98969e+07	1.8021e+07	2.21391	0.0154514	2.21206
M116T448_2	116.07079	447.9065000	down	DL-proline	[M+H]+	0.999987763884488	HMDB0000162	C00148	Organic acids and derivatives	Carboxylic acids and derivatives	Amino acids, peptides, and analogues	6.72705e+08	4.14569e+08	3.78301e+08	2.67416e+08	6.31038e+08	4.06508e+08	5.04451e+08	4.38068e+08	6.85464e+08	8.05485e+08	4.59972e+08	9.97672e+08	5.73844e+08	6.33779e+08	1.29109e+09	7.07175e+08	4.61756e+08	7.097e+08	0.650636	0.0340361	4.53023
M157T449	157.09706	449.1440000	down	Indole-3-acetonitrile	[M+H]+	0.993209727605214	HMDB0006524	C02938	Organoheterocyclic compounds	Indoles and derivatives	Indoles	1.15535e+07	6.68349e+06	9.2212e+06	7.62006e+06	1.00347e+07	1.00321e+07	2.15877e+07	1.50655e+07	1.31512e+07	2.0565e+07	1.52315e+07	1.41045e+07	1.28907e+07	1.21058e+07	1.01416e+07	1.148e+07	9.19086e+06	1.46323e+07	0.62812	0.00162486	1.12628
M154T494	154.13374	493.6850000	down	Gabapentin related compound a	[M+H]+	0.967334563						3.04863e+07	2.83299e+07	6.08979e+07	2.64004e+07	4.92827e+07	4.23313e+07	9.85911e+07	4.45919e+07	8.49254e+07	6.88986e+07	7.34466e+07	7.44727e+07	1.14026e+07	5.22295e+07	4.78704e+07	8.84696e+07	3.96214e+07	6.44898e+07	0.614383	0.0249176	1.80639
M707T281	706.53686	280.6510000	down	1-myristoyl-2-palmitoyl-sn-glycero-3-phosphocholine	[M+H]+	0.957210282078938	HMDB0007869		Lipids and lipid-like molecules	Glycerophospholipids	Glycerophosphocholines	1.73607e+08	2.49953e+08	1.69594e+08	1.64888e+08	1.58184e+08	2.20606e+08	3.49495e+08	2.77006e+08	3.63244e+08	2.0637e+08	3.92781e+08	3.74709e+08	2.60888e+08	2.94758e+08	3.30447e+08	2.39576e+08	1.89472e+08	3.08927e+08	0.613322	0.000285389	4.66944
M853T267	852.55207	266.8920000	down	1,2-dioleoyl-sn-glycero-3-phosphatidylcholine	(M-2H+3Na)+	0.8982	HMDB0062690		Lipids and lipid-like molecules	Glycerophospholipids	Glycerophosphocholines	1.33254e+08	1.27307e+08	2.17689e+08	1.05699e+08	1.21132e+08	1.49223e+08	2.97307e+08	2.36506e+08	2.46666e+08	3.33461e+08	2.24645e+08	1.12272e+08	2.2625e+08	2.48612e+08	1.82844e+08	2.16871e+08	1.42384e+08	2.32543e+08	0.612289	0.0028225	4.00198
M94T410	94.06554	410.3755000	down	Aniline	[M+H]+	0.998519980489901	HMDB0003012	C00292	Benzenoids	Benzene and substituted derivatives	Aniline and substituted anilines	1.83943e+07	1.12587e+07	1.50482e+07	1.29572e+07	2.20294e+07	1.66102e+07	2.39059e+07	3.3117e+07	2.28535e+07	4.27297e+07	4.1518e+07	2.31225e+07	3.44748e+07	1.80553e+07	1.65658e+07	1.3675e+07	1.60497e+07	2.70017e+07	0.594393	0.0102852	1.45518
M174T340	174.14874	339.5045000	down	3,4-dimethylmethcathinone	[M+H-H2O]+	0.942332880962589			Organic oxygen compounds	Organooxygen compounds	Carbonyl compounds	1.64409e+07	1.52542e+07	1.96924e+07	1.90081e+07	3.38583e+07	2.15234e+07	5.12205e+07	3.72106e+07	3.75871e+07	4.85145e+07	4.31062e+07	6.95009e+07	6.39193e+06	2.04851e+07	2.07926e+07	3.08278e+07	2.09629e+07	3.65637e+07	0.573325	0.0292863	1.44112
M160T366	160.13307	366.1545000	down	Valine betaine	[M+H]+	0.98658391692873			Organic acids and derivatives	Carboxylic acids and derivatives	Amino acids, peptides, and analogues	7.08776e+07	6.49264e+07	9.32555e+07	6.94941e+07	1.51266e+08	1.02239e+08	2.42549e+08	1.65578e+08	1.77593e+08	1.93086e+08	2.09739e+08	2.62769e+08	2.87429e+07	9.52557e+07	9.53172e+07	1.34327e+08	9.20097e+07	1.60496e+08	0.573285	0.0225154	3.18635
M262T437	262.16444	437.2590000	down	(2r)-3-hydroxyisovaleroylcarnitine	[M+H]+	0.944269124			Lipids and lipid-like molecules	Fatty Acyls	Fatty acid esters	1.05795e+07	2.34513e+07	1.4934e+07	1.35855e+07	2.78719e+07	1.08916e+07	4.18111e+07	1.34136e+07	2.31598e+07	5.22441e+07	6.00364e+07	1.24129e+07	3.42931e+07	2.02741e+07	2.91135e+07	2.57415e+07	1.68856e+07	3.125e+07	0.54034	0.0277853	1.71804
M179T419_2	179.00457	418.7505000	down	Dimethyl sulfoxide	[2M+Na]+	0.912902491805049	HMDB0002151	C11143				9.67393e+08	5.16641e+08	1.08878e+09	5.40746e+08	1.24352e+09	9.4416e+08	2.1243e+09	1.60672e+09	1.9537e+09	2.04225e+09	1.74915e+09	1.11595e+09	2.10944e+09	1.39727e+09	1.08282e+09	1.18192e+09	8.8354e+08	1.63635e+09	0.539945	0.000956368	12.7822
M285T44	285.24195	43.5369000	down	Glycerol 1-myristate	(M+H-H2O)+	0.9209						1.08271e+07	7.6574e+06	5.71239e+06	7.45869e+06	7.22258e+06	7.88549e+06	1.43375e+07	1.43183e+07	1.89892e+07	1.32105e+07	2.56694e+07	1.1147e+07	1.02906e+07	1.80069e+07	1.57276e+07	9.02918e+06	7.79395e+06	1.50726e+07	0.517094	0.00103037	1.09846
M293T586	293.09738	586.1050000	down	Ethylenediaminetetraacetic acid	[M+H]+	0.98498015	HMDB0015109	C00284	Organic acids and derivatives	Carboxylic acids and derivatives	Tetracarboxylic acids and derivatives	4.93365e+07	3.22647e+07	4.67523e+07	2.75202e+07	5.25735e+07	3.40405e+07	1.23153e+08	1.11658e+08	1.05216e+08	1.13554e+08	9.82324e+07	5.10887e+07	5.26813e+07	3.98077e+07	5.50419e+07	4.1406e+07	4.04146e+07	7.9184e+07	0.510389	0.00581675	2.84356
M189T731	189.15957	731.2635000	down	N6,N6,N6-Trimethyl-L-lysine	[M+H]+	0.973677173843334	HMDB0001325	C03793	Organic acids and derivatives	Carboxylic acids and derivatives	Amino acids, peptides, and analogues	4.95721e+08	2.42689e+08	1.52921e+08	8.54156e+07	4.20239e+08	1.55139e+08	8.63085e+08	9.76622e+08	2.80809e+08	4.15887e+08	7.58502e+08	7.74172e+08	5.78034e+08	1.55373e+08	1.71566e+08	2.61943e+08	2.58687e+08	5.23599e+08	0.494056	0.0408382	6.2831
M176T392	176.12793	391.9130000	down	L-citrulline	[M+H]+	0.960924189283169	HMDB0000904	C00327	Organic acids and derivatives	Carboxylic acids and derivatives	Amino acids, peptides, and analogues	122706	1.66065e+07	1.88386e+07	1.33791e+07	3.63262e+07	1.83561e+07	5.09499e+07	4.18237e+07	4.18299e+07	4.26685e+07	4.98004e+07	6.715e+07	7.83004e+06	2.01161e+07	2.38334e+07	2.12128e+07	1.72715e+07	3.67215e+07	0.470339	0.0200641	1.63928
M250T231	250.09309	231.2375000	down	Adenosine	(M+H-H2O)+	0.9994	HMDB0000050	C00212	Nucleosides, nucleotides, and analogues	Purine nucleosides		6.40622e+06	3.47035e+06	4.81317e+06	4.29441e+06	6.92395e+06	5.64654e+06	2.12774e+07	7.55844e+06	1.59128e+07	2.00247e+07	1.03593e+07	7.7415e+06	9.62636e+06	6.70553e+06	5.75991e+06	8.41866e+06	5.25911e+06	1.13385e+07	0.463829	0.00803468	1.17332
M111T240	111.05557	240.0330000	down	D-erythro-imidazolylglycerol phosphate	[M+H-CH5O5P]+	0.979434065198907		C04666	Organic acids and derivatives	Organic phosphoric acids and derivatives	Phosphate esters	2.90588e+07	1.96727e+07	3.64272e+07	2.31428e+07	4.03663e+07	4.95821e+07	1.36867e+08	3.76277e+07	3.10092e+07	9.63957e+07	6.5784e+07	8.34493e+07	5.20057e+07	7.79321e+07	7.87241e+07	8.31592e+07	3.30416e+07	7.42954e+07	0.444734	0.00214447	3.01195
M144T412_2	144.10181	411.5120000	down	Stachydrine	[M+H]+	0.991081184513477	HMDB0004827	C10172	Organic acids and derivatives	Carboxylic acids and derivatives	Amino acids, peptides, and analogues	1.21447e+08	2.45322e+07	8.3653e+07	1.98103e+07	8.90595e+07	1.05609e+08	2.0086e+08	1.17533e+08	1.38968e+08	2.01842e+08	1.59231e+08	1.84883e+08	2.87891e+08	1.903e+08	8.37703e+07	1.25679e+08	7.40186e+07	1.69096e+08	0.437732	0.00218386	4.37706
M428T42	428.38816	42.0971000	down	Stearoylcarnitine	[M+H]+	0.988649356185929	HMDB0000848		Lipids and lipid-like molecules	Fatty Acyls	Fatty acid esters	7.68401e+06	6.22024e+06	1.0187e+07	7.0529e+06	6.42195e+06	6.30083e+06	2.0359e+07	1.78186e+07	2.03175e+07	1.56348e+07	1.70966e+07	1.35197e+07	2.32942e+07	1.98196e+07	7.59369e+06	1.42738e+07	7.31115e+06	1.69727e+07	0.430758	4.26893e-05	1.39134
M200T441	200.06821	441.0220000	down	Dictamine	[M+H]+	0.889682655935667		C10660	Organoheterocyclic compounds	Quinolines and derivatives	Furanoquinolines	1.59802e+07	2.02e+07	2.42452e+07	1.49982e+07	1.21108e+07	2.20002e+07	4.91932e+07	1.26893e+07	4.98255e+07	5.66099e+07	6.99429e+07	5.77955e+07	7.13935e+06	2.68107e+07	5.62524e+07	5.95315e+07	1.82558e+07	4.4579e+07	0.409515	0.00354559	2.26256
M175T769	175.14396	768.8240000	down	DL-arginine	[M+H]+	0.973468355384208		C00792	Organic acids and derivatives	Carboxylic acids and derivatives	Amino acids, peptides, and analogues	4.07231e+07	2.46435e+07	9.02853e+06	1.0602e+07	3.10552e+07	1.65391e+07	6.48536e+07	9.34122e+06	4.18407e+07	8.31233e+07	7.81318e+07	3.19797e+07	3.12092e+07	1.1843e+07	4.45357e+07	1.45551e+08	2.20986e+07	5.42409e+07	0.407415	0.0394953	2.43133
M226T441	226.10465	441.0525000	down	Acetyl-dl-carnitine	[M+Na]+	0.942186521			Lipids and lipid-like molecules	Fatty Acyls	Fatty acid esters	7.09454e+06	8.23629e+06	3.63558e+06	1.34599e+07	1.76993e+07	5.27528e+06	3.88646e+07	3.53217e+07	3.13221e+07	3.33229e+07	5.88194e+07	1.46642e+06	164522	1.81284e+07	1.71827e+07	2.07641e+07	9.23348e+06	2.55357e+07	0.361591	0.0199027	1.83372
M430T42	430.37863	42.0920000	down	(+)-.alpha.-tocopherol	[M]+	0.776599348	HMDB0001893	C02477	Lipids and lipid-like molecules	Prenol lipids	Quinone and hydroquinone lipids	3.01726e+07	2.62683e+07	3.21661e+07	2.73676e+07	2.68066e+07	2.38214e+07	1.06923e+08	1.06358e+08	8.35931e+07	6.93484e+07	6.76227e+07	5.51026e+07	1.21346e+08	8.88619e+07	2.48791e+07	5.71863e+07	2.77671e+07	7.81221e+07	0.355432	0.000374465	3.1344
M144T385_1	144.10184	384.8175000	down	N.epsilon.-methyl-l-lysine	[M+H-NH3]+	0.989072191683636	HMDB0002038	C02728	Organic acids and derivatives	Carboxylic acids and derivatives	Amino acids, peptides, and analogues	5.01066e+06	800842	6.50049e+06	1.7337e+06	4.96586e+06	1.37635e+06	2.29597e+07	1.10488e+07	1.35908e+07	4.96534e+06	1.57085e+07	2.04432e+06	1.45235e+07	2.40803e+06	8.28424e+06	1.69923e+06	3.39798e+06	9.72325e+06	0.34947	0.0237881	1.05714
M429T42	429.37218	42.0730500	down	(2.beta.,3.alpha.,5.alpha.,16.beta.,17.beta.)-2-(4-morpholinyl)-16-(1-pyrrolidinyl)androstane-3,17-diol	[M+H-H2O]+	0.76131927			Lipids and lipid-like molecules	Steroids and steroid derivatives	Androstane steroids	4.16745e+07	3.92616e+07	5.20379e+07	4.29446e+07	3.09391e+07	3.94502e+07	1.61602e+08	1.66748e+08	1.2616e+08	1.0695e+08	9.98179e+07	9.61901e+07	1.58045e+08	1.46821e+08	4.79419e+07	8.71936e+07	4.10513e+07	1.19747e+08	0.342817	9.80389e-05	4.00778
M116T377	116.10716	377.3300000	down	3-dehydrocarnitine	[M+H-CO2]+	0.984680234933788	HMDB0012154	C02636	Organic acids and derivatives	Keto acids and derivatives	Short-chain keto acids and derivatives	4.57096e+06	4.9035e+06	5.11444e+06	6.89103e+06	1.69857e+07	5.24997e+06	2.4674e+07	6.67283e+07	3.30821e+07	1.39687e+07	2.12325e+07	7.80484e+06	1.21516e+07	1.30913e+07	1.08241e+07	9.28342e+06	7.28594e+06	2.12841e+07	0.342319	0.038672	1.20677
M291T582	291.12936	581.8175000	down	Argininosuccinic acid	[M+H]+	0.922721864	HMDB0000052	C03406	Organic acids and derivatives	Carboxylic acids and derivatives	Amino acids, peptides, and analogues	2.24085e+07	6.95633e+06	4.06738e+06	4.6625e+06	1.1123e+07	4.70608e+06	4.92437e+07	1.19132e+07	1.68859e+07	2.92021e+07	6.13947e+07	1.43728e+07	2.65251e+07	8.13223e+06	3.58336e+07	2.35465e+07	8.9873e+06	2.7705e+07	0.324393	0.00910173	2.06907
M134T458	134.08116	457.5700000	down	N-methyl-l-threonine	[M+H]+	0.708167991			Organic acids and derivatives	Carboxylic acids and derivatives	Amino acids, peptides, and analogues	1.03234e+07	2.28584e+06	1.3373e+07	2.46067e+06	8.41317e+06	5.11502e+06	3.05559e+07	1.72115e+07	2.63486e+07	2.92338e+07	2.05938e+07	1.12991e+07	3.8348e+07	2.01979e+07	8.18228e+06	1.44113e+07	6.99519e+06	2.16382e+07	0.323279	0.000976501	1.74905
M129T716	129.10230	715.8215000	down	4-piperidinecarboxamide	[M+H]+	0.776174679412649	HMDB0000661	C00489	Organoheterocyclic compounds	Piperidines	Piperidinecarboxylic acids and derivatives	5.08564e+06	3.10337e+06	2.66654e+06	2.54117e+06	2.78777e+06	7.13388e+06	3.48602e+07	4.09425e+06	6.58017e+06	6.47337e+06	2.33341e+07	4.34131e+06	1.15469e+07	3.66088e+06	6.36637e+06	2.05413e+07	3.88639e+06	1.21799e+07	0.319083	0.0363402	1.3617
M175T715_1	175.11884	714.5795000	down	Arginine	[M+H]+	0.990700662777455	HMDB0000517	C00062	Organic acids and derivatives	Carboxylic acids and derivatives	Amino acids, peptides, and analogues	3.62767e+08	3.42095e+08	3.63738e+08	5.15507e+08	6.11103e+08	3.35055e+08	2.69914e+09	7.05549e+08	1.17088e+09	1.45686e+09	1.68581e+09	9.61942e+08	1.32402e+09	3.73228e+08	1.31127e+09	1.91302e+09	4.21711e+08	1.36017e+09	0.310042	0.00127397	15.1738
M127T445	127.05027	445.1800000	down	4-imidazoleacetic acid	[M+H]+	0.999867954890959	HMDB0002024	C02835	Organoheterocyclic compounds	Azoles	Imidazoles	4.64337e+06	1.10126e+06	4.68759e+06	1.33204e+06	2.90872e+06	3.76284e+06	1.28519e+07	6.08018e+06	9.64947e+06	1.24786e+07	1.49375e+07	3.35331e+06	2.05235e+07	8.26695e+06	163439	1.13319e+07	3.07264e+06	9.96368e+06	0.308383	0.00492528	1.23012
M128T720	128.07067	719.9415000	down	2,6-diaminopimelic acid	[M+H-CH5O2N]+	0.99531984844325			Organic acids and derivatives	Carboxylic acids and derivatives	Amino acids, peptides, and analogues	6.97899e+06	1.20401e+07	9.10107e+06	9.54882e+06	1.58487e+07	1.67857e+07	1.13637e+08	1.35507e+07	2.59837e+07	4.42451e+07	4.79433e+07	1.8931e+07	4.25049e+07	1.58457e+07	2.92475e+07	3.9057e+07	1.17172e+07	3.90946e+07	0.299715	0.0153536	2.51259
M99T617	99.09209	617.2630000	down	2-hexenal	[M+H]+	0.822308892		C08497	Organic oxygen compounds	Organooxygen compounds	Carbonyl compounds	6.67997e+06	6.69867e+06	3.98755e+06	3.77808e+06	2.93434e+06	9.3269e+06	2.54998e+07	1.09106e+07	1.16295e+07	2.2571e+07	4.54787e+07	1.188e+07	8.02621e+06	1.35582e+07	9.13469e+06	6.12332e+07	5.56759e+06	2.19922e+07	0.253162	0.0175567	1.8484
M138T360	138.05488	360.0055000	down	N-acetyl-d-glucosamine	[M+H-CH8O4]+	0.965417865895996	HMDB0000215	C00140	Organic oxygen compounds	Organooxygen compounds	Carbohydrates and carbohydrate conjugates	2.95126e+07	3.24999e+06	2.07856e+07	1.67251e+07	4.6436e+07	1.70941e+07	1.49713e+08	4.03216e+07	9.31883e+07	1.16145e+08	1.68302e+08	1.5637e+07	1.54956e+08	6.3387e+07	8.59201e+07	8.47651e+07	2.23006e+07	9.72334e+07	0.229351	0.00098788	4.33773
M203T435	203.05235	435.3675000	down	.alpha.-naphthylthiourea	[M+H]+	0.964857794443335		C19136				5.5518e+06	2.99651e+06	1.60604e+06	6.95232e+06	1.7248e+06	3.10342e+06	1.91701e+07	1.03624e+07	1.85551e+07	1.99265e+07	2.85502e+07	2.55973e+06	2.29026e+07	1.13621e+07	2.16481e+07	1.54472e+07	3.65581e+06	1.70484e+07	0.214437	0.000208943	1.78306
M161T749	161.12834	749.0005000	down	N6-methyl-l-lysine	[M+H]+	0.99803139872805	HMDB0002038	C02728	Organic acids and derivatives	Carboxylic acids and derivatives	Amino acids, peptides, and analogues	1.00222e+07	8.80906e+06	6.50008e+06	1.24683e+07	8.65417e+06	1.88874e+07	8.44939e+07	9.6482e+06	3.72034e+07	6.57484e+07	8.82824e+07	1.45645e+07	3.54634e+07	9.18813e+06	4.14302e+07	1.27831e+08	1.08902e+07	5.13853e+07	0.211932	0.00995119	3.05991
M147T716	147.11272	715.8985000	down	Lysine	[M+H]+	0.995955495394269	HMDB0000182	C00047	Organic acids and derivatives	Carboxylic acids and derivatives	Amino acids, peptides, and analogues	1.06062e+08	3.43902e+07	4.7215e+07	3.88492e+07	8.29221e+07	1.19312e+08	1.1104e+09	6.99133e+07	1.02137e+08	2.26924e+08	7.44883e+08	9.87713e+07	3.29898e+08	5.49706e+07	1.73929e+08	6.61914e+08	7.14583e+07	3.57374e+08	0.199954	0.033665	8.16311
M130T716	130.08630	715.8030000	down	L-pipecolic acid	[M+H]+	0.999733193125051	HMDB0000716	C00408	Organic acids and derivatives	Carboxylic acids and derivatives	Amino acids, peptides, and analogues	4.68451e+07	2.66746e+07	2.29162e+07	3.24445e+07	3.18362e+07	9.14747e+07	6.31634e+08	3.12974e+07	8.60915e+07	1.3994e+08	4.06304e+08	4.72578e+07	1.94574e+08	9.40363e+07	9.22573e+07	4.07331e+08	4.20319e+07	2.13072e+08	0.197266	0.0248081	6.34284
M379T435	379.06293	435.4060000	down	Doxorubicin	[M+H-C6H15NO4]+	0.995098068219066	HMDB0015132	C01661				1.28176e+06	7.51855e+06	980230	1.98207e+07	4.16503e+06	3.57325e+06	2.66952e+07	8.07712e+06	1.91662e+07	4.22663e+07	6.83571e+07	433537	3.03386e+07	2.23862e+07	7.06549e+07	2.75376e+07	6.22326e+06	3.15913e+07	0.196993	0.00755193	2.07851
M170T433	170.07857	432.7610000	down	Pyridoxine	[M+H]+	0.815549796105367	HMDB0000239	C00314	Organoheterocyclic compounds	Pyridines and derivatives	Pyridoxines	6.28873e+06	3.4339e+06	5.70775e+06	8.32939e+06	2.71864e+06	6.30434e+06	3.32318e+07	1.1929e+07	2.86183e+07	6.83204e+07	5.18081e+07	5.13441e+06	1.82892e+07	1.7968e+07	2.75376e+07	1.79526e+07	5.46379e+06	2.80789e+07	0.194587	0.00460727	2.34593
M184T441	184.09422	441.0475000	down	Epinephrine	[M+H]+	0.766972559822735	HMDB0000068	C00788	Benzenoids	Phenols	Benzenediols	3.44298e+07	4.07082e+07	2.9315e+07	3.13222e+07	2.13042e+07	3.11771e+07	1.65654e+08	4.16454e+07	1.85494e+08	2.31825e+08	3.19654e+08	1.23841e+08	2.41697e+07	7.29854e+07	2.24372e+08	2.23319e+08	3.13761e+07	1.61296e+08	0.194525	0.00186804	5.36872
M213T725	213.12308	724.5930000	down	Met-Phe-Lys	[M+2H]2+	0.778022412			Organic acids and derivatives	Carboxylic acids and derivatives	Amino acids, peptides, and analogues	3.6752e+06	1.03555e+06	2.17426e+06	2.95795e+06	7.88939e+06	3.40215e+06	5.32266e+07	4.55604e+06	1.89595e+07	2.22765e+07	4.59979e+07	966056	6.34769e+06	6.52157e+06	1.25232e+07	1.10702e+07	3.52242e+06	1.82445e+07	0.193067	0.0287097	1.89129
M123T435	123.05538	435.3830000	down	Trimethoprim	[M+H-C9H12O3]+	0.901261601754436	HMDB0014583	C01965	Benzenoids	Phenol ethers	Anisoles	4.41226e+06	1.14943e+06	2.43828e+06	1.22038e+06	3.9126e+06	3.8534e+06	2.55667e+07	8.80368e+06	1.46902e+07	2.0091e+07	2.71949e+07	3.01033e+06	2.23567e+07	5.9883e+06	7.81809e+06	1.35905e+07	2.83106e+06	1.4911e+07	0.189863	0.00146203	1.82341
M173T715	173.12845	714.8260000	down	Ethyl 4-amino-1-piperidinecarboxylate	[M+H]+	0.918210472			Organoheterocyclic compounds	Piperidines	Piperidinecarboxylic acids and derivatives	4.19695e+06	975686	1.06712e+06	1.56777e+06	2.2743e+06	2.71013e+06	3.23691e+07	2.89003e+06	4.47417e+06	9.32071e+06	2.18136e+07	4.55868e+06	1.07835e+07	4.03655e+06	7.48581e+06	1.88652e+07	2.13199e+06	1.16597e+07	0.182851	0.0125968	1.53472
M203T661	203.15012	661.2010000	down	Ng,ng-dimethyl-l-arginine	[M+H]+	0.852654436758434	HMDB0001539	C03626	Organic acids and derivatives	Carboxylic acids and derivatives	Amino acids, peptides, and analogues	4.41128e+07	7.5187e+07	2.29228e+07	3.7159e+07	6.69572e+07	5.19872e+07	8.37714e+08	4.514e+07	1.7347e+08	1.55345e+08	7.63578e+08	7.79128e+07	1.60167e+08	4.67069e+07	1.57187e+08	3.88455e+08	4.9721e+07	2.80568e+08	0.177216	0.033657	7.23519
M218T678	218.14967	678.3390000	down	5-fluoro-2-indolyl deschlorohalopemide	[M+H-C11H9FN2O]+	0.817182010847611			Organoheterocyclic compounds	Indoles and derivatives	Indolecarboxylic acids and derivatives	5.75729e+06	1.60215e+06	2.07631e+06	2.10784e+06	6.59035e+06	3.79918e+06	6.15336e+07	5.94447e+06	1.95975e+07	1.88432e+07	5.0933e+07	530462	7.19524e+06	7.1588e+06	1.91959e+07	1.71743e+07	3.65552e+06	2.08106e+07	0.175656	0.0240033	2.00573
M381T526	381.07859	525.9435000	down	Sulfasalazine	[M+H-H2O]+	0.990643538176178	HMDB0014933	C07316	Organoheterocyclic compounds	Azobenzenes		978622	4.81971e+06	1.6297e+06	4.22564e+07	4.1429e+06	3.89275e+06	3.33104e+07	7.48232e+06	2.08226e+07	6.95918e+07	1.75005e+08	330027	2.377e+07	2.73886e+07	1.57884e+08	6.74834e+07	9.62001e+06	5.83069e+07	0.164989	0.0368129	2.62574
M363T435	363.08893	435.4430000	down	Daunorubicin	[M+H-C6H15O4N]+	0.989745009617075	HMDB0014832	C01907				2.55375e+06	1.51468e+07	2.67411e+06	5.96049e+07	6.6193e+06	7.84907e+06	7.53634e+07	2.35754e+07	5.61456e+07	1.3425e+08	2.70551e+08	1.16678e+06	8.07741e+07	5.40855e+07	2.33983e+08	8.41754e+07	1.57413e+07	1.01407e+08	0.155229	0.0136736	3.78611
M252T523	252.01428	523.0540000	down	Benzenesulfonic acid, 2-methyl-5-nitro-, 2-[(6-bromoimidazo[1,2-a]pyridin-3-yl)methylene]-1-methylhydrazide	[M+H-C7H6NO4S]+	0.778928462328379			Benzenoids	Benzene and substituted derivatives	Benzenesulfonamides	575881	5.16154e+06	185255	591840	952886	815600	2.15618e+06	609564	2.34747e+06	1.49107e+07	3.23993e+06	2.89276e+06	2.96716e+07	6.3239e+06	2.98288e+07	8.98479e+06	1.3805e+06	1.00966e+07	0.13673	0.0370012	1.03968
M252T711	252.13383	711.0285000	down	N.alpha.-Acetyl-L-lysine	(M+CH3CN+Na)+	0.9222						3.98103e+06	256160	2.4341e+06	2.75514e+06	1.05195e+07	2.82471e+06	1.0945e+08	3.55334e+06	3.59862e+07	3.06603e+07	5.64678e+07	1.12381e+06	5.98627e+06	7.01162e+06	1.48754e+07	1.62063e+07	3.79511e+06	2.81321e+07	0.134903	0.0476027	2.32854
M188T697	188.13922	697.4390000	down	N6-(1-iminoethyl)-l-lysine	[M+H]+	0.98964767943634			Organic acids and derivatives	Carboxylic acids and derivatives	Amino acids, peptides, and analogues	688811	1.20471e+06	294543	508392	883624	1.3947e+06	1.91691e+07	380610	2.4615e+06	3.99254e+06	1.45595e+07	1.48776e+06	3.67635e+06	1.26545e+06	3.31118e+06	1.2996e+07	829131	6.33e+06	0.130984	0.0281168	1.1278
M244T700	244.16521	699.8380000	down	N-3-hydroxyoctanoyl-l-homoserine lactone	[M+H]+	0.857874548825126		C21200	Organic acids and derivatives	Carboxylic acids and derivatives	Amino acids, peptides, and analogues	951279	332592	842208	387346	3.25085e+06	969451	2.97274e+07	836069	1.17551e+07	9.32654e+06	1.82129e+07	686365	2.44438e+06	2.31173e+06	5.96332e+06	7.95171e+06	1.12229e+06	8.92156e+06	0.125795	0.0250767	1.34354
M202T711	202.15475	710.5020000	down	Lobelanidine	[M+H-C8H10O2]+	0.767861414585692		C10156	Organic nitrogen compounds	Organonitrogen compounds	Amines	4.39043e+06	508006	1.3468e+06	1.56629e+06	6.92779e+06	4.72719e+06	1.0162e+08	9.48027e+06	2.33869e+07	2.58681e+07	8.29993e+07	609759	1.03025e+07	7.30632e+06	1.71346e+07	1.82622e+07	3.24442e+06	2.9697e+07	0.109251	0.0369565	2.503
M321T525	321.05764	525.1800000	down	1,4-d-xylobiose	[M+K]+	0.993832652961778		C01630	Organic oxygen compounds	Organooxygen compounds	Carbohydrates and carbohydrate conjugates	52931.9	125711	83164.6	6.72162e+06	551724	219840	6.58276e+06	783146	3.1512e+06	1.48701e+07	3.6506e+07	24962.3	4.90813e+06	4.15031e+06	3.55204e+07	1.26181e+07	1.2925e+06	1.19115e+07	0.108508	0.0368501	1.22175
M174T716	174.12397	716.2810000	down	Ile-Ser-Lys	[M+2H]2+	0.854042592			Organic acids and derivatives	Carboxylic acids and derivatives	Amino acids, peptides, and analogues	247874	408221	463794	541009	784606	1.02423e+06	1.97371e+07	638035	1.66308e+06	4.11405e+06	1.00065e+07	509715	4.55589e+06	860416	2.29256e+06	9.81606e+06	578289	5.41935e+06	0.106708	0.0343448	1.05894
M209T746	209.12821	746.0175000	down	Lys-Asn-Arg	[M+2H]2+	0.849703540722295			Organic acids and derivatives	Carboxylic acids and derivatives	Amino acids, peptides, and analogues	270549	346808	470626	628716	1.171e+06	1.2718e+06	3.73838e+07	1.05698e+06	7.49277e+06	8.78038e+06	3.08683e+07	442866	2.82816e+06	2.34735e+06	5.9084e+06	1.1441e+07	693249	1.0855e+07	0.0638645	0.0338533	1.54942
M242T709	242.16069	708.6060000	down	Prometryne	[M+H]+	0.761896737866805		C18542	Organoheterocyclic compounds	Triazines	1,3,5-triazines	684079	84716.2	806559	1.28102e+06	2.32958e+06	3.15809e+06	1.04044e+08	3.11744e+06	2.08185e+07	2.00998e+07	7.35125e+07	812989	7.49756e+06	5.38595e+06	1.10979e+07	3.59614e+07	1.39067e+06	2.82348e+07	0.0492539	0.0354509	2.50879

## Sheet: Supplementary Table S9
Supplementary Table S9. Metabolists with significant difference in the negative ion mode between dmrt1−/− ZZ males and wild-type males.
ID	m/z	rt(s)	difference	Name	adduct	score	HMDB	KEGG	SuperClass	Class	SubClass	D-1	D-2	D-3	D-4	D-5	D-6	M-1	M-2	M-3	M-4	M-5	M-6	M-7	M-8	M-9	M-10	Average(D)	Average(M)	Fold change	p-value	VIP
M99T525	99.04375	525.228000	up	3-Hydroxyisovaleric acid	(M-H2O-H)-	0.7544	HMDB0000754		Lipids and lipid-like molecules	Fatty Acyls	Fatty acids and conjugates	4.60454e+06	7.57737e+06	6.70411e+06	564110	346471	8.49258e+06	433092	472182	672441	522103	1.24524e+06	4.37426e+06	361630	494450	607154	591548	4.71486e+06	977410	4.82383	0.0486431	1.24447
M197T606	196.89409	605.667000	up	2,4,5-trichlorophenol	[M-H+2i]-	0.926044461814189		C07101	Benzenoids	Phenols	Halophenols	2.24563e+08	2.09615e+08	2.3819e+08	1.95443e+08	2.44039e+08	2.51128e+08	3.77538e+07	4.42427e+07	1.25592e+08	1.10782e+08	5.43537e+07	4.38577e+07	3.34779e+07	2.06803e+08	3.96905e+07	2.17339e+08	2.27163e+08	9.13893e+07	2.48566	0.000131906	7.91504
M165T409	165.03292	409.352000	up	Terephthalic acid	[M-H]-	0.898191853894694	HMDB0002428	C06337	Benzenoids	Benzene and substituted derivatives	Benzoic acids and derivatives	1.62852e+07	2.22756e+07	2.30962e+07	9.80711e+06	2.70442e+07	1.78074e+07	4.03855e+06	4.89049e+06	4.40399e+06	5.27425e+06	5.6101e+06	2.19927e+07	7.70718e+06	8.64351e+06	1.3527e+07	5.83216e+06	1.93859e+07	8.19199e+06	2.36645	0.00433113	2.32839
M126T410	126.01844	410.279000	up	2-amino-4,6-dihydroxypyrimidine	[M-H]-	0.88928609865244			Organoheterocyclic compounds	Diazines	Pyrimidines and pyrimidine derivatives	1.957e+07	9.19281e+06	1.04621e+07	7.66185e+06	1.07474e+07	8.73774e+06	5.67923e+06	4.85037e+06	8.71248e+06	7.95424e+06	9.3922e+06	4.69176e+06	869440	2.12475e+06	3.56588e+06	2.64136e+06	1.1062e+07	5.04817e+06	2.19129	0.0170248	1.69756
M741T277	740.52418	276.812000	up	1-palmitoyl-2-myristoyl-sn-glycero-3-phosphocholine	[M+Cl]-	0.978062965685761	HMDB0007965		Lipids and lipid-like molecules	Glycerophospholipids	Glycerophosphocholines	2.58453e+07	2.08297e+07	1.46828e+07	2.68931e+07	1.7907e+07	2.04513e+07	9.45249e+06	1.17213e+07	8.79156e+06	1.5766e+07	1.19696e+07	1.62966e+07	1.2125e+07	1.09813e+07	1.2627e+07	1.21816e+07	2.11015e+07	1.21912e+07	1.73087	0.00377941	2.09524
M128T512	128.03410	512.120500	up	L-pyroglutamic acid	[M-H]-	0.999416915294526	HMDB0000267	C01879	Organic acids and derivatives	Carboxylic acids and derivatives	Amino acids, peptides, and analogues	5.62743e+07	3.84097e+07	4.25891e+07	3.14692e+07	4.85284e+07	2.41756e+07	3.32124e+07	2.13199e+07	3.12867e+07	2.75361e+07	2.88421e+07	2.7015e+07	1.9396e+07	2.1611e+07	2.1632e+07	2.07989e+07	4.02411e+07	2.5265e+07	1.59276	0.0231888	2.74708
M146T513	146.04480	513.450000	up	Glutamic acid	[M-H]-	0.998033575895364	HMDB0000148	C00025	Organic acids and derivatives	Carboxylic acids and derivatives	Amino acids, peptides, and analogues	2.63812e+08	1.70611e+08	1.93791e+08	1.28173e+08	2.30232e+08	9.93554e+07	1.59755e+08	9.54828e+07	1.42118e+08	1.32695e+08	1.33272e+08	1.17552e+08	9.1812e+07	7.8214e+07	1.02092e+08	8.90813e+07	1.80996e+08	1.14207e+08	1.5848	0.0446549	5.72876
M167T294	167.01845	293.749500	up	Uric acid	[M-H]-	0.877761105904371	HMDB0000289	C00366	Organoheterocyclic compounds	Imidazopyrimidines	Purines and purine derivatives	8.09948e+06	1.14344e+07	5.66509e+06	8.58515e+06	1.04407e+07	7.96673e+06	5.26834e+06	1.32114e+06	4.45496e+06	2.90453e+06	5.63753e+06	9.26969e+06	9.29762e+06	5.58017e+06	6.3503e+06	5.4845e+06	8.69858e+06	5.55688e+06	1.56537	0.0168492	1.1628
M199T54	199.16961	54.297850	up	Dodecanoic acid	[M-H]-	0.998304929128953	HMDB0000638	C02679	Lipids and lipid-like molecules	Fatty Acyls	Fatty acids and conjugates	3.59227e+07	1.72648e+07	3.5629e+07	3.15281e+07	3.45601e+07	2.13445e+07	1.69311e+07	1.84769e+07	2.46784e+07	2.07358e+07	2.9304e+07	8.56086e+06	2.0132e+07	1.83244e+07	2.28611e+07	1.54633e+07	2.93749e+07	1.95468e+07	1.5028	0.0303022	2.17977
M367T441	367.10471	441.122000	down	Trans-3'-hydroxycotinine o-.beta.-d-glucuronide	[M-H]-	0.964387701596544			Organic oxygen compounds	Organooxygen compounds	Carbohydrates and carbohydrate conjugates	8.3834e+07	8.7516e+07	4.6246e+07	1.27798e+08	5.33638e+07	6.242e+07	1.30201e+08	1.18569e+08	1.5228e+08	9.46742e+07	1.59265e+08	1.11562e+08	1.05888e+08	9.98998e+07	1.1165e+08	1.09108e+08	7.6863e+07	1.1931e+08	0.644231	0.0156657	3.77631
M763T275	762.50710	274.803500	down	Pe 38:6	[M-H]-	0.788806035			Lipids and lipid-like molecules	Glycerophospholipids	Glycerophosphoethanolamines	8.80694e+07	6.21579e+07	1.016e+08	7.12708e+07	1.12829e+08	7.29814e+07	1.553e+08	1.21476e+08	1.55944e+08	1.45843e+08	1.17761e+08	1.16933e+08	1.25274e+08	1.49554e+08	1.32966e+08	1.38203e+08	8.48181e+07	1.35925e+08	0.624005	0.000446548	4.43584
M817T271	816.55429	270.844000	down	1-palmitoyl-2-arachidonoyl-sn-glycero-3-phosphocholine	[M+Cl]-	0.790088383	HMDB0007982		Lipids and lipid-like molecules	Glycerophospholipids	Glycerophosphocholines	3.2231e+07	1.57616e+07	2.1134e+07	2.07836e+07	2.16557e+07	2.33133e+07	4.76999e+07	3.89965e+07	4.6786e+07	5.23615e+07	2.55195e+07	2.89141e+07	2.88415e+07	3.92443e+07	3.36174e+07	3.10348e+07	2.24799e+07	3.73016e+07	0.602652	0.00118817	2.32787
M195T481	195.05017	481.251000	down	D-gluconate	(M-H)-	0.7644	HMDB0000625	C00257	Organic oxygen compounds	Organooxygen compounds	Carbohydrates and carbohydrate conjugates	1.43181e+07	3.36503e+07	1.673e+07	1.87903e+07	1.17591e+07	2.28614e+07	1.76994e+07	3.93739e+07	3.34281e+07	1.99208e+07	5.0058e+07	1.51686e+07	3.36351e+07	3.73033e+07	4.02369e+07	4.51387e+07	1.96849e+07	3.31963e+07	0.592984	0.0162195	2.15243
M171T443	171.04017	442.669000	down	3-dehydroquinic acid	[M-H-H2O]-	0.840634547075714		C00944	Organic acids and derivatives	Hydroxy acids and derivatives	Alpha hydroxy acids and derivatives	2.96226e+07	1.37445e+07	6.33146e+06	1.82084e+07	8.22511e+06	9.93903e+06	4.13329e+07	2.39062e+07	3.00526e+07	1.69075e+07	3.25509e+07	1.47226e+07	1.33068e+07	2.10919e+07	2.42137e+07	2.58532e+07	1.43452e+07	2.43938e+07	0.588066	0.0457866	1.81203
M73T441_2	72.99163	441.199000	down	Propanoic acid	[M-H]-	0.999611019026841	HMDB0000237	C00163	Organic acids and derivatives	Carboxylic acids and derivatives	Carboxylic acids	8.66341e+07	4.1125e+07	5.93282e+07	5.63816e+07	9.09705e+07	5.52611e+07	1.3326e+08	1.15602e+08	1.18431e+08	1.49097e+08	1.26489e+08	3.57066e+07	1.17482e+08	1.11901e+08	9.31323e+07	1.1019e+08	6.49501e+07	1.11129e+08	0.584456	0.00243136	4.35485
M337T49	337.31078	48.843000	down	Erucic acid	[M-H]-	0.999890332043682	HMDB0002068	C08316	Lipids and lipid-like molecules	Fatty Acyls	Fatty acids and conjugates	1.85796e+08	7.3201e+07	5.73069e+07	4.39921e+07	1.86354e+08	1.93849e+08	1.68038e+08	2.17676e+08	3.24042e+08	1.68297e+08	2.89953e+08	1.55174e+08	1.17744e+08	2.1727e+08	3.50281e+08	1.51108e+08	1.23416e+08	2.15958e+08	0.571483	0.0350683	4.86721
M161T527	161.04455	526.913000	down	Myo-inositol	[M-H-H2O]-	0.996431127299901	HMDB0000211	C00137	Organic oxygen compounds	Organooxygen compounds	Alcohols and polyols	1.4881e+07	1.94036e+07	1.0696e+07	2.64632e+07	1.92824e+07	1.43731e+07	2.81551e+07	2.34977e+07	2.38276e+07	3.67402e+07	4.56276e+07	1.21088e+07	2.9698e+07	2.40499e+07	6.00579e+07	2.91961e+07	1.75166e+07	3.12959e+07	0.559708	0.0130818	1.90967
M229T292	229.02822	291.847500	down	D-ribulose 5-phosphate	[M-H]-	0.955045754346725	HMDB0001548	C00199	Organic oxygen compounds	Organooxygen compounds	Carbohydrates and carbohydrate conjugates	2.21756e+08	8.65047e+07	9.30585e+07	1.16273e+08	3.07456e+08	1.22151e+08	9.38552e+07	3.04646e+08	3.74773e+08	3.13469e+08	3.04667e+08	1.49215e+08	3.34051e+08	2.62859e+08	3.99216e+08	4.08525e+08	1.57867e+08	2.94528e+08	0.535999	0.015383	6.35801
M227T50	227.20108	50.124550	down	Myristic acid	[M-H]-	0.999524854523217	HMDB0000806	C06424	Lipids and lipid-like molecules	Fatty Acyls	Fatty acids and conjugates	1.97143e+08	1.28675e+08	1.26395e+08	1.04808e+08	1.46695e+08	1.79125e+08	2.02574e+08	3.17724e+08	3.00838e+08	3.20755e+08	4.46632e+08	1.2397e+08	1.78585e+08	4.07245e+08	3.64016e+08	1.55335e+08	1.4714e+08	2.81767e+08	0.522204	0.00412682	6.50999
M128T480	128.03410	479.766000	down	Dl-pyroglutamic acid	[M-H]-	0.75694976	HMDB0000805		Organic acids and derivatives	Carboxylic acids and derivatives	Amino acids, peptides, and analogues	3.11657e+06	4.70989e+06	4.61001e+06	5.08073e+06	4.09911e+06	3.42986e+06	1.04982e+07	8.29697e+06	1.11337e+07	5.98734e+06	1.00403e+07	2.63016e+06	7.97387e+06	1.11485e+07	5.0248e+06	7.85144e+06	4.17436e+06	8.05854e+06	0.518005	0.001746	1.2076
M179T441	179.05518	440.859000	down	D-(+)-Galactose	[M-H]-	0.819194038486575	HMDB0033704	C00984	Organic oxygen compounds	Organooxygen compounds	Carbohydrates and carbohydrate conjugates	6.36617e+06	5.25285e+06	5.50169e+06	8.98334e+06	3.91543e+06	5.78135e+06	1.43598e+07	1.22102e+07	1.53655e+07	9.81599e+06	1.97063e+07	5.77631e+06	1.05558e+07	9.85571e+06	1.67605e+07	1.09597e+07	5.96681e+06	1.25366e+07	0.475951	0.000574417	1.55627
M87T263_2	87.00731	263.407000	down	Pyruvate	[M-H]-	0.990506578189417	HMDB0000243	C00022	Organic acids and derivatives	Keto acids and derivatives	Alpha-keto acids and derivatives	5.01902e+08	3.30327e+08	4.05667e+08	4.27275e+08	6.15498e+08	3.92825e+08	1.84245e+09	1.33301e+09	1.04955e+09	1.51945e+09	9.85088e+08	6.54135e+08	7.1448e+08	4.05569e+08	6.57624e+08	4.34634e+08	4.45582e+08	9.59598e+08	0.464343	0.00810211	13.8719
M263T548	263.12447	547.852000	down	Phenylacetyl-l-glutamine	[M-H]-	0.828224283734412	HMDB0006344	C04148	Organic acids and derivatives	Carboxylic acids and derivatives	Amino acids, peptides, and analogues	3.68324e+06	792516	1.98032e+06	2.68586e+06	5.0167e+06	942311	1.18971e+07	4.59416e+06	6.72723e+06	8.49182e+06	8.16058e+06	2.99067e+06	5.67899e+06	1.7803e+06	2.36219e+06	2.03468e+06	2.51683e+06	5.47177e+06	0.459966	0.0338786	1.07635
M383T441	383.06457	441.286500	down	D-saccharic acid 1,4-lactone	[2M-H]-	0.866300150453968	HMDB0041862		Organoheterocyclic compounds	Lactones	Gamma butyrolactones	3.06366e+06	2.3514e+06	486041	4.27508e+06	1.71622e+06	1.42903e+06	5.86311e+06	5.59368e+06	2.69289e+06	6.50187e+06	7.02718e+06	2.31304e+06	5.18659e+06	4.09989e+06	3.23446e+06	6.67136e+06	2.22024e+06	4.91841e+06	0.451414	0.00389589	1.02518
M149T442	149.04447	441.923500	down	D-xylose	[M-H]-	0.7861488567213	HMDB0060254	C00181	Organic oxygen compounds	Organooxygen compounds	Carbohydrates and carbohydrate conjugates	4.98979e+06	2.9364e+06	1.91657e+06	1.94172e+06	3.85778e+06	110339	7.53246e+06	6.00799e+06	6.68008e+06	7.98734e+06	1.31874e+07	3.54563e+06	4.76135e+06	3.23117e+06	3.51602e+06	3.2313e+06	2.62543e+06	5.96808e+06	0.439913	0.0150464	1.12659
M275T49	275.20130	49.423200	down	Stearidonic acid	[M-H]-	0.996321270578821	HMDB0006547	C16300	Lipids and lipid-like molecules	Fatty Acyls	Lineolic acids and derivatives	2.68541e+07	2.29401e+07	1.19992e+07	1.17161e+07	2.83974e+07	2.79992e+07	2.86711e+07	8.32703e+07	6.04605e+07	3.26117e+07	7.63315e+07	4.15505e+07	2.03838e+07	5.3544e+07	8.68059e+07	2.61495e+07	2.1651e+07	5.09779e+07	0.424714	0.004902	2.96366
M147T236	147.02884	235.676000	down	D-Arabinono-1,4-lactone	(M-H)-	0.7467						2.61372e+06	2.84715e+06	2.31226e+06	2.8026e+06	2.8736e+06	2.30443e+06	4.44108e+06	1.64508e+07	8.90376e+06	3.13561e+06	8.66635e+06	9.14224e+06	2.42832e+06	2.83044e+06	3.08819e+06	3.35395e+06	2.62563e+06	6.24408e+06	0.420499	0.0319307	1.0261
M315T73	315.23256	73.448000	down	Methyl hexadecanoate	[M+HCO2]-	0.985104005025603	HMDB0061859	C16995	Lipids and lipid-like molecules	Fatty Acyls	Fatty acid esters	4.20231e+06	4.55573e+06	866285	1.71244e+06	3.87066e+06	2.22632e+06	6.34713e+06	9.30471e+06	9.62762e+06	2.54392e+06	9.16761e+06	8.23002e+06	3.93116e+06	7.42735e+06	7.76048e+06	4.96783e+06	2.90562e+06	6.93078e+06	0.419234	0.00111183	1.28013
M169T569	168.98982	568.660000	down	D-myo-inositol-1,4-diphosphate	[M-2H]2-	0.982655864178735	HMDB0000968	C01220	Organic oxygen compounds	Organooxygen compounds	Alcohols and polyols	1.04472e+08	1.14246e+07	4.59178e+07	9.15234e+06	1.33141e+08	3.40852e+07	1.6936e+08	1.12149e+08	1.14012e+08	2.37178e+08	1.80221e+08	7.76769e+07	2.87772e+08	7.93672e+07	6.44129e+07	3.13185e+07	5.63655e+07	1.35347e+08	0.416453	0.0322858	4.95446
M113T298	113.02309	297.808000	down	D-arabinose	[M-H-2H2O]-	0.882480453500191	HMDB0029942	C00259	Organic oxygen compounds	Organooxygen compounds	Carbohydrates and carbohydrate conjugates	1.48999e+07	4.53665e+06	4.5092e+06	5.86018e+06	1.03705e+07	3.48173e+06	2.10096e+07	2.215e+07	2.14767e+07	3.87189e+07	3.35736e+07	5.20112e+06	1.0109e+07	6.17062e+06	1.16295e+07	9.54936e+06	7.27636e+06	1.79588e+07	0.405168	0.0212231	2.02755
M185T441_2	185.09228	441.416500	down	Ala-Pro	[M-H]-	0.991165373	HMDB0028695		Organic acids and derivatives	Carboxylic acids and derivatives	Amino acids, peptides, and analogues	2.20707e+06	3.33204e+06	1.27407e+06	3.05659e+06	2.76309e+06	1.86619e+06	1.02714e+07	6.39536e+06	6.6732e+06	5.97692e+06	1.16654e+07	5.99769e+06	1.49837e+06	3.14509e+06	3.10609e+06	6.19049e+06	2.41651e+06	6.09201e+06	0.396668	0.00475624	1.16057
M161T440	161.04449	440.296000	down	D-turanose	[M-H-C6H12O6]-	0.932041110919181	HMDB0011740	C19636	Lipids and lipid-like molecules	Fatty Acyls	Fatty acyl glycosides	5.32708e+06	4.80087e+06	4.7928e+06	7.59791e+06	3.88285e+06	5.06083e+06	1.32151e+07	1.0609e+07	1.64189e+07	1.08033e+07	3.48145e+07	6.8236e+06	8.0113e+06	6.7244e+06	1.50439e+07	1.06297e+07	5.24372e+06	1.33094e+07	0.393988	0.0128824	1.55355
M217T480	217.11866	479.795000	down	L-abrine	[M-H]-	0.990871941640189		C02983				3.18463e+07	4.01531e+06	2.36225e+07	1.32449e+07	5.5627e+07	2.05147e+07	1.32394e+08	4.83747e+07	8.82207e+07	9.00933e+07	8.22847e+07	1.46333e+07	6.51459e+07	5.01856e+07	1.74198e+07	4.51583e+07	2.48118e+07	6.3391e+07	0.391408	0.0129211	3.98046
M113T514	113.02311	513.673000	down	D-galacturonic acid	[M-H-CH4O4]-	0.948378857643877	HMDB0002545	C00333	Organic oxygen compounds	Organooxygen compounds	Carbohydrates and carbohydrate conjugates	3.97512e+06	1.05525e+07	7.77613e+06	3.27094e+07	6.44058e+06	8.24541e+06	2.5675e+07	1.67076e+07	2.06069e+07	4.06286e+07	7.50249e+07	2.88628e+06	2.54039e+07	2.22837e+07	4.73245e+07	2.3878e+07	1.16165e+07	3.00419e+07	0.386678	0.0302326	2.27723
M173T697	173.10352	696.541000	down	L-Arginine	(M-H)-	0.8534	HMDB0000517	C00062	Organic acids and derivatives	Carboxylic acids and derivatives	Amino acids, peptides, and analogues	6.37286e+06	7.78441e+06	2.79673e+06	4.77317e+06	4.28566e+06	3.67535e+06	2.40519e+07	5.51139e+06	8.30282e+06	9.19134e+06	2.03258e+07	7.85583e+06	1.00321e+07	5.44708e+06	1.80896e+07	2.11388e+07	4.94803e+06	1.29947e+07	0.380774	0.00599747	1.63185
M193T202_2	193.02212	201.648000	down	Isocitric acid	[M-H]-	0.798833707	HMDB0000193	C00311	Organic acids and derivatives	Carboxylic acids and derivatives	Tricarboxylic acids and derivatives	2.24179e+06	804118	1.31319e+06	1.14763e+06	2.32476e+06	1.02555e+06	6.56371e+06	3.48447e+06	4.298e+06	4.58264e+06	4.1728e+06	3.45561e+06	2.41359e+06	2.44371e+06	3.21969e+06	4.99632e+06	1.47617e+06	3.96305e+06	0.372484	0.000133576	1.04229
M407T49	407.29473	49.488750	down	Cholic acid	[M-H]-	0.937681308424665	HMDB0000619	C00695	Lipids and lipid-like molecules	Steroids and steroid derivatives	Bile acids, alcohols and derivatives	2.86661e+06	2.92486e+06	2.32602e+06	885880	2.15415e+06	1.79374e+06	4.87691e+06	6.64531e+06	7.26525e+06	3.81237e+06	5.48008e+06	1.22485e+06	1.4267e+06	1.06093e+07	1.26458e+07	4.65293e+06	2.15854e+06	5.86395e+06	0.368104	0.0107359	1.04945
M88T438	88.03894	438.041000	down	D-alanine	[M-H]-	0.986024183254504	HMDB0001310	C01401	Organic acids and derivatives	Carboxylic acids and derivatives	Amino acids, peptides, and analogues	6.08068e+06	6.09229e+06	4.12975e+06	7.85335e+06	6.0617e+06	5.76562e+06	1.98675e+07	1.00485e+07	1.30084e+07	1.99806e+07	2.08345e+07	3.11619e+07	1.24092e+07	2.28089e+07	1.15556e+07	1.59165e+07	5.99723e+06	1.77592e+07	0.337698	0.000230709	2.22398
M154T527	154.06116	527.103000	down	Histidine	[M-H]-	0.996938059348948	HMDB0000177	C00135	Organic acids and derivatives	Carboxylic acids and derivatives	Amino acids, peptides, and analogues	1.66439e+07	1.03424e+07	7.38988e+06	5.83759e+06	1.7507e+07	8.86028e+06	9.27325e+07	1.38723e+07	3.50904e+07	6.41282e+07	3.2168e+07	2.72545e+07	8.24376e+06	1.44093e+07	1.68305e+07	2.64133e+07	1.10968e+07	3.31143e+07	0.335108	0.0274637	2.77502
M233T525	233.11369	525.489000	down	5-methoxytryptophan	[M-H]-	0.941183916373095			Organoheterocyclic compounds	Indoles and derivatives	Tryptamines and derivatives	1.48839e+06	408055	1.1112e+06	1.17001e+06	2.74975e+06	801155	8.53487e+06	2.92112e+06	5.5405e+06	5.78147e+06	5.74302e+06	867784	4.19232e+06	2.11577e+06	1.00885e+06	2.18619e+06	1.28809e+06	3.88919e+06	0.331198	0.010328	1.02187
M247T50	247.17004	49.907900	down	Nabilone	[M-H-C8H12O]-	0.931333203	HMDB0014629		Organoheterocyclic compounds	Naphthopyrans	Naphthopyranones	4.08128e+06	2.42887e+06	2.00576e+06	4.55416e+06	4.6447e+06	6.26383e+06	6.76491e+06	1.29509e+07	1.89948e+07	7.80333e+06	2.18493e+07	3.2582e+06	5.69215e+06	1.23336e+07	2.30924e+07	8.51267e+06	3.99643e+06	1.21252e+07	0.329597	0.0052007	1.58721
M180T441_1	180.03267	440.682000	down	L-methionine sulfone	[M-H]-	0.983415523			Organic acids and derivatives	Carboxylic acids and derivatives	Amino acids, peptides, and analogues	4.29827e+06	5.31547e+06	2.43855e+06	5.63431e+06	4.24059e+06	5.28347e+06	2.65073e+07	6.39399e+06	1.11724e+07	3.11648e+07	1.81192e+07	5.55822e+06	7.34695e+06	9.30228e+06	8.24962e+06	1.42719e+07	4.53511e+06	1.38087e+07	0.328425	0.00902366	1.89012
M132T464_3	132.06548	464.386000	down	5-methylbenzotriazole	[M-H]-	0.726475794349506		C06473				4.12509e+06	1.13501e+06	2.6068e+06	1.52365e+06	3.98813e+06	2.77321e+06	1.65507e+07	1.08144e+07	8.29884e+06	1.5108e+07	1.39688e+07	2.69684e+06	1.26912e+07	4.80878e+06	3.50095e+06	4.55194e+06	2.69198e+06	9.29905e+06	0.28949	0.00290691	1.62273
M221T525	221.06602	525.381000	down	Palatinose	[M-H-C4H8O4]-	0.974818781562796		C01742	Lipids and lipid-like molecules	Fatty Acyls	Fatty acyl glycosides	1.26245e+06	6.52975e+06	1.6285e+06	1.5144e+07	3.77563e+06	3.12905e+06	1.85822e+07	6.37219e+06	1.21145e+07	2.85254e+07	4.97479e+07	793329	1.33408e+07	1.17557e+07	4.04889e+07	1.62351e+07	5.2449e+06	1.97956e+07	0.264953	0.0177714	2.05623
M111T198_1	111.01869	197.749500	down	Uracil	[M-H]-	0.99812559894339	HMDB0000300	C00106	Organoheterocyclic compounds	Diazines	Pyrimidines and pyrimidine derivatives	2.58938e+08	1.8754e+08	1.90131e+08	1.45957e+08	4.09508e+08	3.19257e+08	1.40269e+09	7.18458e+08	9.8213e+08	6.35719e+08	1.27101e+09	1.40704e+09	8.66105e+08	5.42396e+08	4.82939e+08	1.37411e+09	2.51888e+08	9.6826e+08	0.260146	0.000124669	17.3798
M413T440	413.09312	439.797000	down	Nafcillin	[M-H]-	0.981113994	HMDB0014745	C07250	Organic acids and derivatives	Carboxylic acids and derivatives	Amino acids, peptides, and analogues	591330	1.70667e+06	583372	7.0716e+06	1.74858e+06	1.96044e+06	9.3758e+06	1.47963e+06	4.31432e+06	1.8124e+07	1.81081e+07	215271	8.72648e+06	8.8713e+06	1.68219e+07	1.0012e+07	2.277e+06	9.60488e+06	0.237067	0.00717264	1.6081
M164T494	164.03703	494.433000	down	Methionine sulfoxide	[M-H]-	0.991480394		C02989	Organic acids and derivatives	Carboxylic acids and derivatives	Amino acids, peptides, and analogues	2.52855e+07	1.89804e+07	2.0676e+07	2.50793e+07	3.80115e+07	3.51526e+07	2.46376e+08	2.85416e+07	1.10957e+08	3.83556e+08	1.60025e+08	1.72196e+07	5.00801e+07	6.65085e+07	4.12848e+07	7.3656e+07	2.71975e+07	1.17821e+08	0.230839	0.0363045	5.71909
M187T27_2	187.04107	27.061000	down	1-hydroxy-2-naphthoic acid	[M-H]-	0.824858012109897		C03203	Benzenoids	Naphthalenes	Naphthalenecarboxylic acids and derivatives	2.03473e+07	4.70832e+06	2.22406e+06	1.73612e+07	1.76049e+07	4.35618e+06	9.45254e+07	6.99858e+07	1.78342e+08	3.04075e+07	7.31188e+07	4.37568e+07	1.17713e+07	3.76864e+06	6.71359e+06	4.95099e+06	1.11003e+07	5.17341e+07	0.214565	0.0457434	3.57255
M375T436	375.06936	436.145000	down	Marticin	[M-H]-	0.713691310856618						319667	2.55692e+06	410321	9.48244e+06	768111	1.67689e+06	9.34523e+06	2.63397e+06	5.46199e+06	1.45499e+07	2.70246e+07	220619	7.49273e+06	9.19996e+06	3.0649e+07	1.34883e+07	2.53572e+06	1.20066e+07	0.211194	0.0175477	1.6807
M203T511	203.10297	510.785000	down	DL-tryptophan	[M-H]-	0.883850034040785	HMDB0030396	C00078	Organoheterocyclic compounds	Indoles and derivatives	Indolyl carboxylic acids and derivatives	1.40976e+07	1.45674e+06	2.64132e+06	1.95559e+06	1.54828e+07	7.81108e+06	9.58984e+07	2.86244e+06	1.17764e+08	3.22701e+07	4.13929e+07	1.47389e+07	1.34604e+07	1.91319e+06	3.45764e+07	2.90946e+07	7.24084e+06	3.83971e+07	0.188578	0.0326464	3.07795
M341T527	341.10841	526.827500	down	Sucrose	[M-H]-	0.984367839720933	HMDB0000258	C00089	Organic oxygen compounds	Organooxygen compounds	Carbohydrates and carbohydrate conjugates	126695	560347	184928	2.15502e+06	412780	512557	3.5238e+06	993813	2.32301e+06	5.48918e+06	1.10672e+07	147754	2.69224e+06	2.01399e+06	1.00241e+07	4.99142e+06	658721	4.32665e+06	0.152247	0.0117902	1.0561
M245T199	245.02870	198.944000	down	2-chloro-2'-hydroxy-4'-methylbenzophenone	[M-H]-	0.977818268			Benzenoids	Benzene and substituted derivatives	Benzophenones	2.6406e+06	1.84754e+06	1.96641e+06	1.44778e+06	5.95189e+06	4.81911e+06	4.35484e+07	1.39266e+07	2.01364e+07	1.68919e+07	2.74078e+07	3.51606e+07	2.05296e+07	1.11992e+07	8.82022e+06	4.07349e+07	3.11222e+06	2.38355e+07	0.130571	0.000441393	2.88766
M337T484	337.07723	484.090500	down	5'-phosphoribosyl-5-amino-4-imidazolecarboxamide (aicar)	[M-H]-	0.975872283460726	HMDB0001517	C04677	Nucleosides, nucleotides, and analogues	Imidazole ribonucleosides and ribonucleotides	1-ribosyl-imidazolecarboxamides	1.50036e+07	2.67431e+06	8.93208e+06	1.01186e+07	1.5591e+07	1.69053e+07	1.37024e+08	6.4739e+07	2.25293e+08	2.18641e+08	3.96062e+08	811025	6.72947e+07	5.18513e+07	7.94372e+07	2.75886e+07	1.15375e+07	1.26874e+08	0.0909365	0.0146097	6.31448
